# Supplementary material for: The impact of green bond issuance on carbon emission intensity and path analysis
Source: PLoS One. 2024 Jun 5;19(6):e0304364. doi: 10.1371/journal.pone.0304364 (PMC11152263; doi:10.1371/journal.pone.0304364)
Supplement: S1 Dataset — (XLSX) [file pone.0304364.s001.xlsx]

## Sheet: Greenbonds
Year	Issuing entity	Municipality of main unit attribution	Province	Issue size (billion)
2016	COFCO Trust Company, LLC	Beijing	Beijing	3.65
2016	COFCO Trust Company, LLC	Beijing	Beijing	9
2016	COFCO Trust Co.	Beijing	Beijing	5.2
2016	China Foods Trust, LLC	Beijing	Beijing	3.31
2016	COFCO Trust Company Limited	Beijing	Beijing	5.3
2016	Hip Hop Wind Power Investment Co.	Beijing	Beijing	2
2016	Beijing Automobile Co.	Beijing	Beijing	25
2016	Beijing Automobile Co.	Beijing	Beijing	25
2016	Huaneng New Energy Co.	Beijing	Beijing	11.4
2016	North Control Water Group Co.	Beijing	Beijing	7
2016	China Energy Conservation and Environmental Protection Group Co.	Beijing	Beijing	10
2016	China Energy Conservation and Environmental Protection Group Co.	Beijing	Beijing	20
2016	North Control Water (China) Investment Co.	Beijing	Beijing	28
2016	China Datang Group New Energy Co.	Beijing	Beijing	10
2016	China Energy Conservation and Environmental Protection Group Co.	Beijing	Beijing	5
2016	China Energy Conservation and Environmental Protection Group Co.	Beijing	Beijing	15
2016	China Datang Group New Energy Co.	Beijing	Beijing	5
2016	Botian Environmental Group Co.	Beijing	Beijing	3
2016	State Grid Corporation	Beijing	Beijing	50
2016	State Grid Corporation	Beijing	Beijing	50
2016	State Grid Corporation	Beijing	Beijing	50
2016	State Grid Corporation	Beijing	Beijing	50
2016	China Datang Group New Energy Co.	Beijing	Beijing	5
2016	Beijing Fresh Environmental Technology Co.	Beijing	Beijing	10.9
2016	Beijing Fresh Environmental Technology Co.	Beijing	Beijing	10.9
2016	Beijing Fresh Environmental Technology Co.	Beijing	Beijing	28
2016	The Export-Import Bank of China	Beijing	Beijing	10
2016	Agricultural Development Bank of China	Beijing	Beijing	100
2016	Industrial Bank Co.	Fuzhou	Fujian Province	100
2016	Industrial Bank Co.	Fuzhou	Fujian Province	200
2016	Industrial Bank Co.	Fuzhou	Fujian Province	200
2016	Guangdong Huaxing Bank Co.	Shantou	Guangdong Province	10
2016	Zhongshan Securities Co.	Shenzhen	Guangdong Province	1.8
2016	Zhongshan Securities Co.	Shenzhen	Guangdong Province	1.8
2016	Zhongshan Securities Co.	Shenzhen	Guangdong Province	1.85
2016	Zhongshan Securities Co.	Shenzhen	Guangdong Province	1.85
2016	Zhongshan Securities Co.	Shenzhen	Guangdong Province	1.8
2016	Zhongshan Securities Co.	SHENZHEN	Guangdong Province	1.8
2016	Zhongshan Securities Co.	SHENZHEN	Guangdong Province	1.9
2016	Zhongshan Securities Co.	SHENZHEN	Guangdong Province	1.9
2016	Zhongshan Securities Co.	SHENZHEN	Guangdong Province	2
2016	Zhongshan Securities Co.	SHENZHEN	Guangdong Province	2.1
2016	Zhongshan Securities Co.	SHENZHEN	Guangdong Province	1
2016	Grimme Co.	SHENZHEN	Guangdong Province	5
2016	Grimmie Company Limited	Shenzhen	Guangdong Province	5
2016	China Yangtze Three Gorges Group Co.	Wuhan	Hubei Province	35
2016	China Yangtze River Three Gorges Group Co.	Wuhan	Hubei Province	25
2016	Wuhan Metro Group Co.	Wuhan	Hubei Province	20
2016	Jiangsu Guoxin Group Co.	Nanjing	Jiangsu Province	2
2016	Jiangsu Nantong Rural Commercial Bank Co.	Nantong	Jiangsu Province	5
2016	Jiangxi Bank Co.	Nanchang	Jiangxi Province	35
2016	Jiangxi Bank Co.	Nanchang	Jiangxi Province	15
2016	Jiangxi Bank Co.	Nanchang	Jiangxi Province	15
2016	Jiangxi Bank Co.	Nanchang	Jiangxi Province	15
2016	Bank of Qingdao Co.	Qingdao	Shandong Province	35
2016	Bank of Qingdao Co.	Qingdao	Shandong Province	5
2016	Bank of Qingdao Co.	Qingdao	Shandong Province	30
2016	Bank of Qingdao Co.	Qingdao	Shandong Province	10
2016	Shanghai Pudong Development Bank Co.	Shanghai	Shanghai	200
2016	Shanghai Pudong Development Bank Co.	Shanghai	Shanghai	150
2016	Shanghai Pudong Development Bank Co.	Shanghai	Shanghai	150
2016	New Development Bank	Shanghai	Shanghai	30
2016	Agricultural Bank of China (Shanghai) Asset Management Co.	Shanghai	Shanghai	1.9
2016	Agricultural Bank of China (Shanghai) Asset Management Co.	Shanghai	Shanghai	2.15
2016	Agricultural Bank of China (Shanghai) Asset Management Co.	Shanghai	Shanghai	2.5
2016	ABC (Shanghai) Asset Management Co.	Shanghai	Shanghai	2.7
2016	ABC (Shanghai) Asset Management Co.	Shanghai	Shanghai	2.85
2016	Agricultural Bank of China (Shanghai) Asset Management Co.	Shanghai	Shanghai	0.65
2016	Bank of Communications Co.	Shanghai	Shanghai	100
2016	Bank of Communications Co.	Shanghai	Shanghai	200
2016	Huatai Securities (Shanghai) Asset Management Co.	Shanghai	Shanghai	1.5
2016	Huatai Securities (Shanghai) Asset Management Co.	Shanghai	Shanghai	1.5
2016	Huatai Securities (Shanghai) Asset Management Co.	Shanghai	Shanghai	1.5
2016	Huatai Securities (Shanghai) Asset Management Co.	Shanghai	Shanghai	1.5
2016	Huatai Securities (Shanghai) Asset Management Co.	Shanghai	Shanghai	1.6
2016	Huatai Securities (Shanghai) Asset Management Co.	Shanghai	Shanghai	0.4
2016	Goldwind Technology Co.	Urumqi	Xinjiang Uygur Autonomous Region	10
2016	Goldwind Technology Co.	Urumqi	Xinjiang Uygur Autonomous Region	5
2016	Urumqi Bank Co.	Urumqi	Xinjiang Uygur Autonomous Region	5
2016	Yunnan Energy Investment Group Co.	Kunming	Yunnan Province	5
2016	Shion Holding Group Co.	Hangzhou	Zhejiang Province	10
2016	Zhejiang Jiahua Energy Chemical Co.	Jiaxing	Zhejiang Province	3
2017	Huishang Bank Co.	Hefei	Anhui Province	10
2017	Jianxin Trust Company Limited	Hefei	Anhui Province	9.55
2017	Jianxin Trust Co.	Hefei	Anhui Province	2
2017	Jianxin Trust Co.	Hefei	Anhui Province	2.79
2017	Tongling State-owned Capital Operation Holding Group Co.	Tongling	Anhui Province	4
2017	China Development Bank	Beijing	Beijing	50
2017	Bank of Beijing Co.	Beijing	Beijing, China	120
2017	Bank of Beijing Co.	Beijing	Beijing Municipality	30
2017	State Grid Integrated Energy Service Group Co.	Beijing	Beijing	10
2017	China Golden Valley International Trust Co.	Beijing	Beijing	2.6
2017	China Golden Valley International Trust Co.	Beijing	Beijing	2.6
2017	China Golden Valley International Trust Co.	Beijing	Beijing	2.7
2017	China Golden Valley International Trust Co.	Beijing	Beijing	3
2017	China Golden Valley International Trust Co.	Beijing	Beijing	3.1
2017	China Golden Valley International Trust Co.	Beijing	Beijing	6
2017	China Golden Valley International Trust Co.	Beijing	Beijing	1
2017	China Development Bank	Beijing	Beijing	100
2017	Longyuan Power Group Co.	Beijing	Beijing	20
2017	Beijing Capital Eco-Environmental Protection Group Co.	Beijing	Beijing	10
2017	China Huadian Group Co.	Beijing	Beijing	20
2017	Beijing Automobile Co.	Beijing	Beijing	23
2017	Beijing Automobile Co.	Beijing	Beijing	23
2017	China Huadian Group Co.	Beijing	Beijing	10
2017	China Huadian Group Co.	Beijing	Beijing	5
2017	Longyuan Power Group Co.	Beijing	Beijing	30
2017	Longyuan Power Group Co.	Beijing	Beijing	30
2017	China Huadian Group Co.	Beijing	Beijing	15
2017	Qidian Holdings Co.	Beijing	Beijing	3.5
2017	China Energy Conservation Wind Power Co.	Beijing	Beijing	3
2017	China Development Bank	Beijing	Beijing	50
2017	CGN Wind Power Co.	Beijing	Beijing	10
2017	Harvest Capital Management Ltd.	Beijing	Beijing	5
2017	Harvest Capital Management Co.	Beijing	Beijing	2.79
2017	Agricultural Development Bank of China	Beijing	Beijing	100
2017	Bank of Beijing Co.	Beijing	Beijing	150
2017	Hip Hop Wind Power Investment Co.	Beijing	Beijing	1
2017	The Export-Import Bank of China	Beijing	Beijing	20
2017	Qidian Holdings Co.	Beijing	Beijing	5.5
2017	Great Wall Guorui Securities Co.	Xiamen	Fujian Province	5.42
2017	Great Wall Guorui Securities Co.	Xiamen	Fujian Province	1.28
2017	Great Wall Guorui Securities Co.	Xiamen	Fujian Province	1.48
2017	Gansu Bank Co.	Lanzhou	Gansu Province	10
2017	Bank of Lanzhou Co.	Lanzhou	Gansu Province	10
2017	Dongguan Bank Co.	Dongguan	Guangdong Province	20
2017	Guangdong Nanhai Rural Commercial Bank Co.	Foshan	Guangdong Province	3
2017	Guangzhou Development Group Co.	Guangzhou	Guangdong Province	24
2017	Guangzhou Development Group Co.	Guangzhou	Guangdong Province	24
2017	Guangdong Huaxing Bank Co.	Shantou	Guangdong Province	20
2017	Dongjiang Environmental Protection Co.	Shenzhen	Guangdong Province	6
2017	China Centrin Wealth Securities Co.	Shenzhen	Guangdong Province	0.47
2017	China Centrin Wealth Securities Co.	Shenzhen	Guangdong Province	0.47
2017	China Zhongjin Fortune Securities Co.	Shenzhen	Guangdong Province	0.54
2017	China Zhongjin Fortune Securities Co.	Shenzhen	Guangdong Province	0.52
2017	China Zhongjin Fortune Securities Co.	SHENZHEN	Guangdong Province	0.59
2017	China Zhongjin Fortune Securities Co.	SHENZHEN	Guangdong Province	0.58
2017	China Zhongjin Fortune Securities Co.	SHENZHEN	Guangdong Province	0.65
2017	China Zhongjin Fortune Securities Co.	SHENZHEN	Guangdong Province	0.63
2017	China Zhongjin Fortune Securities Co.	SHENZHEN	Guangdong Province	0.7
2017	China Zhongjin Fortune Securities Co.	SHENZHEN	Guangdong Province	0.69
2017	China Zhongjin Fortune Securities Co.	SHENZHEN	Guangdong Province	0.76
2017	China Zhongjin Fortune Securities Co.	SHENZHEN	Guangdong Province	0.76
2017	China Zhongjin Fortune Securities Co.	SHENZHEN	Guangdong Province	0.84
2017	China Zhongjin Fortune Securities Co.	SHENZHEN	Guangdong Province	0.83
2017	China Zhongjin Fortune Securities Co.	SHENZHEN	Guangdong Province	0.91
2017	China Zhongjin Fortune Securities Co.	SHENZHEN	Guangdong Province	0.9
2017	China Zhongjin Fortune Securities Co.	SHENZHEN	Guangdong Province	0.99
2017	China Zhongjin Fortune Securities Co.	SHENZHEN	Guangdong Province	0.99
2017	China Zhongjin Fortune Securities Co.	SHENZHEN	Guangdong Province	1.09
2017	China Zhongjin Fortune Securities Co.	SHENZHEN	Guangdong Province	1.09
2017	Shenzhen Energy Group Co.	Shenzhen	Guangdong Province	10
2017	Hebei Province Financial Leasing Co.	Shijiazhuang	Hebei Province	1
2017	Hebei Province Financial Leasing Co.	Shijiazhuang	Hebei Province	5
2017	Hebei Province Financial Leasing Co.	Shijiazhuang	Hebei Province	7
2017	Hebei Province Financial Leasing Co.	Shijiazhuang	Hebei Province	7
2017	Kaifeng Development Investment Group Co.	Kaifeng	Henan Province	13
2017	Kaifeng Development Investment Group Co.	Kaifeng	Henan Province	13
2017	Bank of Luoyang Co.	Luoyang	Henan Province	10
2017	Bank of Zhengzhou Co.	Zhengzhou	Henan Province	30
2017	Harbin Bank Co.	Harbin	Heilongjiang Province	20
2017	Harbin Bank Co.	Harbin	Heilongjiang Province	20
2017	Harbin Bank Co.	Harbin	Heilongjiang Province	10
2017	China Yangtze Three Gorges Group Co.	Wuhan	Hubei Province	20
2017	Wuhan Metro Group Co.	Wuhan	Hubei Province	20
2017	China Yangtze River Three Gorges Group Co.	Wuhan	Hubei Province	35
2017	Wuhan Metro Group Co.	Wuhan	Hubei Province	30
2017	Wuhan Metro Group Co.	Wuhan	Hubei Province	30
2017	China Yangtze River Three Gorges Group Co.	Wuhan	Hubei Province	20
2017	Liuyang Modern Manufacturing Industry Construction Investment and Development Co.	Changsha	Hunan Province	9
2017	Liuyang Modern Manufacturing Industry Construction Investment Development Co.	Changsha	Hunan Province	9
2017	Changsha Bank Co.	Changsha	Hunan Province	20
2017	Changsha Bank Co.	Changsha	Hunan Province	30
2017	Liuyang Modern Manufacturing Industry Construction Investment Development Co.	Changsha	Hunan Province	9
2017	Liuyang Modern Manufacturing Industry Construction Investment Development Co.	Changsha	Hunan Province	9
2017	Hunan Bank Co.	Changsha	Hunan Province	10
2017	Danyang Investment Group Co.	Zhenjiang	Jiangsu Province	15
2017	Jiangsu Hongze Lake Shenzhou Tourism Development Co.	Huaian	Jiangsu Province	10
2017	Bank of Nanjing Co.	Nanjing	Jiangsu Province	40
2017	Bank of Nanjing Co.	Nanjing	Jiangsu Province	10
2017	Nanjing Construction Industry Group Co.	Nanjing	Jiangsu Province	20
2017	Nanjing Construction Industry Group Co.	Nanjing	Jiangsu Province	5
2017	Nantong Economic and Technological Development Zone Holding Group Co.	Nantong	Jiangsu Province	3
2017	Nantong Economic and Technological Development Zone Holding Group Co.	Nantong	Jiangsu Province	7
2017	Suzhou GCL New Energy Investment Co.	Suzhou	Jiangsu Province	3.75
2017	Dongwu Securities Co.	Suzhou	Jiangsu Province	0.24
2017	Soochow Securities Co.	Suzhou	Jiangsu Province	0.28
2017	Soochow Securities Co.	Suzhou	Jiangsu Province	0.34
2017	Soochow Securities Co.	Suzhou	Jiangsu Province	0.38
2017	Soochow Securities Co.	Suzhou	Jiangsu Province	0.44
2017	Soochow Securities Co.	Suzhou	Jiangsu Province	0.5
2017	Soochow Securities Co.	Suzhou	Jiangsu Province	0.55
2017	Soochow Securities Co.	Suzhou	Jiangsu Province	0.62
2017	Soochow Securities Co.	Suzhou	Jiangsu Province	0.69
2017	Soochow Securities Co.	Suzhou	Jiangsu Province	0.76
2017	Soochow Securities Co.	Suzhou	Jiangsu Province	0.3
2017	Jiangsu Zhongli Group Co.	Suzhou	Jiangsu Province	1
2017	Donghua Energy Co.	Suzhou	Jiangsu Province	6
2017	Suzhou GCL New Energy Investment Co.	Suzhou	Jiangsu Province	5.6
2017	GCL Intelligent Energy (Suzhou) Co.	Suzhou	Jiangsu Province	5
2017	Jingjiang Riverside New City Investment and Development Co.	Taizhou	Jiangsu Province	9.7
2017	Jingjiang Binjiang New City Investment and Development Co.	Taizhou	Jiangsu Province	9.7
2017	Xuzhou Economic and Technological Development Zone State-owned Assets Operation Co.	Xuzhou	Jiangsu Province	5
2017	Yangzhong City Urban Construction Investment Development Group Co.	Zhenjiang	Jiangsu Province	20
2017	Yangzhong City Urban Construction Investment Development Group Co.	Zhenjiang	Jiangsu Province	20
2017	Zhenjiang Dantu District Construction Investment Co.	Zhenjiang	Jiangsu Province	14
2017	Zhenjiang Dantu District Construction Investment Co.	Zhenjiang	Jiangsu Province	14
2017	Pingxiang City Huifeng Investment Co.	Pingxiang	Jiangxi Province	20
2017	Pingxiang City Huifeng Investment Co.	Pingxiang	Jiangxi Province	20
2017	Mengcao Ecological Environment (Group) Co.	Hohhot	Inner Mongolia Autonomous Region	2.5
2017	Wuhai Bank Co.	Wuhai	Inner Mongolia Autonomous Region	5
2017	Qingdao Rural Commercial Bank Co.	Qingdao	Shandong Province	10
2017	Yantai Bank Co.	Yantai	Shandong Province	10
2017	Shandong Zhongrui Industry Development Co.	Yantai	Shandong Province	2.5
2017	Shanxi Jin Coal Huayu Coal Chemical Co.	Jincheng	Shanxi Province	8
2017	Shanxi International Energy Group Co.	Taiyuan	Shanxi Province	4.8
2017	Shanxi International Energy Group Co.	Xi'an	Shaanxi Province	7.68
2017	Open Source Securities Co.	Xi'an	Shaanxi Province	0.52
2017	Shaanxi Province Xixian New District Fenghi New City Development and Construction (Group) Co.	Xianyang	Shaanxi Province	15
2017	Shaanxi Province Xixian New District Fenghai New City Development and Construction (Group) Co.	Xianyang	Shaanxi Province	15
2017	CEC Ronghe Financial Leasing Co.	Shanghai	Shanghai	10
2017	Shanghai Haitong Securities Asset Management Co.	Shanghai	Shanghai	11.04
2017	Shanghai Haitong Securities Asset Management Co.	Shanghai	Shanghai	0.75
2017	Shanghai Haitong Securities Asset Management Co.	Shanghai	Shanghai	1.25
2017	Bank of Communications Co.	Shanghai	Shanghai	200
2017	CLP Investment Ronghe Financial Leasing Co.	Shanghai	Shanghai	10
2017	Leshan City Commercial Bank Co.	Leshan	Sichuan Province	8
2017	Leshan City Commercial Bank Co.	Leshan	Sichuan Province	2
2017	Leshan City Commercial Bank Co.	Leshan	Sichuan Province	15
2017	Leshan City Commercial Bank Co.	Leshan	Sichuan Province	5
2017	Leshan City Commercial Bank Co.	Leshan	Sichuan Province	10
2017	Sichuan Naxing Industrial Group Co.	Luzhou	Sichuan Province	10
2017	Tianjin Guotou Jinneng Power Generation Co.	Tianjin	Tianjin	2
2017	Tibet Development and Investment Group Co.	Lhasa	Tibet Autonomous Region	10
2017	China Power Clean Energy Development Co.	Hong Kong	Hong Kong	8
2017	Kunlun Bank Co.	Karamay	Xinjiang Uygur Autonomous Region	1
2017	Yunnan Water Investment Co.	Kunming	Yunnan Province	5.5
2017	Yunnan Water Investment Co.	Kunming	Yunnan Province	5.5
2017	Yunnan Water Investment Co.	Kunming	Yunnan Province	12
2017	Yunnan International Trust Co.	Kunming	Yunnan Province	5.69
2017	Yunnan International Trust Co.	Kunming	Xinjiang Uygur Autonomous Region	9.69
2017	Yunnan International Trust Co.	Kunming	Yunnan Province	2.01
2017	Yunnan International Trust Co.	Kunming	Yunnan Province	1.37
2017	Yunnan International Trust Co.	Kunming	Yunnan Province	6.08
2017	Huarong Financial Leasing Co.	Hangzhou	Zhejiang Province	10
2017	Huarong Financial Leasing Co.	Hangzhou	Zhejiang Province	10
2017	Yiwu State-owned Capital Operation Co.	Jinhua	Zhejiang Province	8
2017	Zhejiang Tailong Commercial Bank Co.	Taizhou	Zhejiang Province	15
2017	Chongqing Longhu Enterprise Expansion Co.	Chongqing	Chongqing	14.4
2017	Chongqing Longhu Enterprise Expansion Co.	Chongqing	Chongqing	14.4
2017	Chongqing Longhu Enterprise Development Co.	Chongqing	Chongqing	16
2017	Chongqing Longhu Enterprise Development Co.	Chongqing	Chongqing	16
2017	Chongqing Longhu Enterprise Development Co.	Chongqing	Chongqing	10
2017	Chongqing Longhu Enterprise Development Co.	Chongqing	Chongqing	10
2018	Guoxuan Hi-Tech Co.	Hefei	Anhui	5
2018	Huishang Bank Co.	Hefei	Anhui	40
2018	Guoxuan Hi-Tech Co.	Hefei	Anhui	5
2018	Huangshan City Investment Group Co.	Huangshan	Anhui	8.5
2018	Huangshan City Investment Group Co.	Huangshan	Anhui Province	8.5
2018	Longyuan Power Group Co.	Beijing	Beijing	30
2018	Longyuan Power Group Co.	Beijing	Beijing, China	30
2018	Harvest Capital Management Co.	Beijing	Beijing Municipality	1.5
2018	Harvest Capital Management Co.	Beijing	Beijing	1.84
2018	Harvest Capital Management Co.	Beijing	Beijing	1.92
2018	Harvest Capital Management Co.	Beijing	Beijing	2.09
2018	Harvest Capital Management Co.	Beijing	Beijing	2.18
2018	Harvest Capital Management Ltd.	Beijing	Beijing	0.47
2018	CGN Wind Power Co.	Beijing	Beijing	10
2018	China Energy Conservation Wind Power Co.	Beijing	Beijing	7
2018	Beijing Infrastructure Investment Co.	Beijing	Beijing	10
2018	Xinhua Hydropower Co.	Beijing	Beijing	10
2018	Beijing Infrastructure Investment Co.	Beijing	Beijing	29
2018	Beijing Municipal Infrastructure Investment Co.	Beijing	Beijing	21
2018	Beijing Capital Eco-Environmental Protection Group Co.	Beijing	Beijing	20
2018	Longyuan Power Group Co.	Beijing	Beijing	30
2018	Societe Generale Bank Co.	Fuzhou	Fujian Province	300
2018	Industrial Bank Co.	Fuzhou	Fujian Province	300
2018	Dongguan Bank Co.	Dongguan	Guangdong Province	10
2018	Guangdong Nanhai Rural Commercial Bank Co.	Foshan	Guangdong Province	6
2018	Guangzhou Yuexiu Group Co.	Guangzhou	Guangdong Province	20
2018	Guangdong Environmental Protection Group Co.	Guangzhou	Guangdong Province	9
2018	Guangdong Environmental Protection Group Co.	Guangzhou	Guangdong Province	9
2018	Guangdong Environmental Protection Group Co.	Guangzhou	Guangdong Province	10
2018	Guangdong Environmental Protection Group Co.	Guangzhou	Guangdong Province	10
2018	Guangzhou Yuexiu Group Co.	Guangzhou	Guangdong Province	10
2018	Guangdong Huaxing Bank Co.	Shantou	Guangdong Province	20
2018	Shueye Environmental Technology Co.	Shantou	Guangdong Province	2
2018	Shueye Environmental Protection Technology Co.	Shantou	Guangdong Province	2
2018	Ping An Securities Co.	Shenzhen	Guangdong Province	1.03
2018	Ping An Securities Co.	Shenzhen	Guangdong Province	1.08
2018	Ping An Securities Co.	Shenzhen	Guangdong Province	1.13
2018	Ping An Securities Co.	Shenzhen	Guangdong Province	1.19
2018	Ping An Securities Co.	Shenzhen	Guangdong Province	1.25
2018	Ping An Securities Co.	SHENZHEN	Guangdong Province	0.57
2018	Ping An Securities Co.	SHENZHEN	Guangdong Province	0.6
2018	Ping An Securities Co.	SHENZHEN	Guangdong Province	0.64
2018	Ping An Securities Co.	SHENZHEN	Guangdong Province	0.26
2018	Ping An Securities Co.	SHENZHEN	Guangdong Province	0.28
2018	Ping An Securities Co.	SHENZHEN	Guangdong Province	0.26
2018	Ping An Securities Co.	SHENZHEN	Guangdong Province	0.1
2018	China Resources SZITIC Trust Co.	SHENZHEN	Guangdong Province	2.8
2018	China Resources SZITIC Trust Co.	SHENZHEN	Guangdong Province	3.9
2018	China Resources SZITIC Trust Co.	SHENZHEN	Guangdong Province	2.9
2018	China Resources SZITIC Trust Co.	SHENZHEN	Guangdong Province	3.87
2018	China Centrin Wealth Securities Co.	SHENZHEN	Guangdong Province	0.6
2018	China Centrin Wealth Securities Co.	SHENZHEN	Guangdong Province	0.71
2018	China Zhongjin Fortune Securities Co.	SHENZHEN	Guangdong Province	0.83
2018	China Zhongjin Fortune Securities Company Limited	SHENZHEN	Guangdong Province	0.94
2018	China Zhongjin Fortune Securities Company Limited	SHENZHEN	Guangdong Province	1.08
2018	China Zhongjin Fortune Securities Co.	SHENZHEN	Guangdong Province	1.2
2018	China Zhongjin Fortune Securities Co.	SHENZHEN	Guangdong Province	1.4
2018	China Zhongjin Fortune Securities Co.	SHENZHEN	Guangdong Province	1.56
2018	China Zhongjin Fortune Securities Co.	SHENZHEN	Guangdong Province	1.74
2018	China Centrin Wealth Securities Co.	SHENZHEN	Guangdong Province	1.93
2018	Bohai Huijin Securities Asset Management Co.	SHENZHEN	Guangdong Province	0.48
2018	Bohai Huijin Securities Asset Management Co.	SHENZHEN	Guangdong Province	0.48
2018	Bohai Huijin Securities Asset Management Co.	SHENZHEN	Guangdong Province	0.6
2018	Bohai Huijin Securities Asset Management Co.	SHENZHEN	Guangdong Province	0.78
2018	Bohai Huijin Securities Asset Management Co.	SHENZHEN	Guangdong Province	0.96
2018	Bohai Huijin Securities Asset Management Co.	SHENZHEN	Guangdong Province	0.3
2018	Shenzhen BYD International Finance Leasing Co.	SHENZHEN	Guangdong Province	0.19
2018	Shenzhen BYD International Financial Leasing Co.	SHENZHEN	Guangdong Province	0.64
2018	Shenzhen BYD International Financial Leasing Co.	SHENZHEN	Guangdong Province	0.68
2018	Shenzhen BYD International Financial Leasing Co.	SHENZHEN	Guangdong Province	0.71
2018	Shenzhen BYD International Financial Leasing Co.	SHENZHEN	Guangdong Province	0.71
2018	Shenzhen BYD International Financial Leasing Co.	SHENZHEN	Guangdong Province	0.73
2018	China Resources SZITIC Trust Co.	SHENZHEN	Guangdong Province	6.41
2018	China Resources SZITIC Trust Co.	SHENZHEN	Guangdong Province	0.34
2018	BYD Company Limited	SHENZHEN	Guangdong Province	10
2018	BYD Company Limited	SHENZHEN	Guangdong Province	10
2018	Ping An Securities Co.	SHENZHEN	Guangdong Province	4.23
2018	Ping An Securities Co.	Shenzhen	Guangdong Province	0.22
2018	Guangdong Sihui Rural Commercial Bank Co.	Zhaoqing	Guangdong Province	1
2018	Ming Yang Intelligent Energy Group Co.	Zhongshan	Guangdong Province	5
2018	Zhuhai Huafa Integrated Development Co.	Zhuhai	Guangxi Zhuang Autonomous Region	10
2018	Guilin Bank Co.	Guilin	Guangxi Zhuang Autonomous Region	20
2018	Guiyang Bank Co.	Guiyang	Guizhou Province	50
2018	Huaneng Guicheng Trust Co.	Guiyang	Guizhou Province	10.1
2018	Bank of Guizhou Co.	Guiyang	Guizhou Province	30
2018	Bank of Guizhou Co.	Guiyang	Guizhou Province	20
2018	Xintian Green Energy Co.	Shijiazhuang	Hebei Province	5.9
2018	Hesteel Co.	Shijiazhuang	Hebei Province	7
2018	River Steel Co.	Shijiazhuang	Hebei Province	7
2018	Hebei Bank Co.	Shijiazhuang	Hebei Province	25
2018	Hebei Bank Co.	Shijiazhuang	Hebei Province	25
2018	Hesteel Group Co.	Shijiazhuang	Hebei Province	9.2
2018	Hesteel Group Co.	Shijiazhuang	Hebei Province	9.2
2018	Hebei Xingtai Rural Commercial Bank Co.	Xingtai	Hebei Province	2.5
2018	Henan Jinkai Chemical Investment Holding Group Co.	Kaifeng	Hebei Province	1.9
2018	Pingdingshan Tianan Coal Industry Co.	Pingdingshan	Henan Province	9.7
2018	Bank of Central Plains Co.	Zhengzhou	Henan Province	15
2018	Tianfeng Securities Co.	Wuhan	Hubei Province	2.23
2018	Tianfeng Securities Co.	Wuhan	Hubei Province	2
2018	Hubei Culture & Tourism Group Co.	Wuhan	Hubei Province	8
2018	Wuhan Metro Group Co.	Wuhan	Hubei Province	20
2018	Wuhan Metro Group Co.	Wuhan	Hubei Province	20
2018	Wuhan Metro Group Co.	Wuhan	Hubei Province	15
2018	China Yangtze River Three Gorges Group Co.	Wuhan	Hubei Province	25
2018	China Yangtze River Three Gorges Group Co.	Wuhan	Hubei Province	10
2018	Wuhan Metro Group Co.	Wuhan	Hubei Province	21.3
2018	Wuhan Metro Group Co.	Wuhan	Hubei Province	21.3
2018	China Gezhouba Group Green Park Technology Co.	Wuhan	Hubei Province	12
2018	China Yangtze River Three Gorges Group Co.	Wuhan	Hubei Province	0
2018	China Yangtze River Three Gorges Group Co.	Wuhan	Hubei Province	40
2018	Tianfeng Securities Co.	Wuhan	Hubei Province	6.68
2018	Tianfeng Securities Co.	Wuhan	Hubei Province	0.7
2018	Tianfeng Securities Co.	Wuhan	Hubei Province	0.59
2018	China Yangtze River Three Gorges Group Co.	Wuhan	Hubei Province	30
2018	Yichang High-Tech Investment and Development Co.	Yichang	Hubei Province	30
2018	Hunan Bank Co.	Changsha	Hunan Province	25
2018	Hunan Provincial Highway Construction and Development Corporation	Changsha	Hunan Province	5.4
2018	Hunan Provincial Expressway Group Co.	Changsha	Hunan Province	21.31
2018	China Water Resources and Hydropower Eighth Engineering Bureau Co.	Changsha	Hunan Province	2.2
2018	Jiangsu Xianxing Construction Co.	Changzhou	Jiangsu Province	3
2018	Jiangsu Xianxing Construction Co.	Changzhou	Jiangsu Province	3
2018	Nanjing Metro Group Co.	Nanjing	Jiangsu Province	0.01
2018	Nanjing Pukou Kangju Construction Group Co.	Nanjing	Jiangsu Province	5
2018	Donghua Energy Co.	Suzhou	Jiangsu Province	6
2018	Jiangsu Taixing Rural Commercial Bank Co.	Taizhou	Jiangsu Province	3
2018	Guolian Securities Co.	Wuxi	Jiangsu Province	0.79
2018	Guolian Securities Co.	Wuxi	Jiangsu Province	0.84
2018	Guolian Securities Co.	Wuxi	Jiangsu Province	0.88
2018	Guolian Securities Co.	Wuxi	Jiangsu Province	0.15
2018	Yancheng City Chengnan New District Development and Construction Investment Co.	Yancheng	Jiangsu Province	10
2018	Yancheng City Chengnan New District Development and Construction Investment Co.	Yancheng	Jiangsu Province	10
2018	Yancheng City Haixing Investment Co.	Yancheng	Jiangsu Province	1
2018	Yangzhou City Transportation Industry Group Co.	Yangzhou	Jiangsu Province	5
2018	Jiujiang Bank Co.	Jiujiang	Jiangxi Province	10
2018	Jiujiang Bank Co.	Jiujiang	Jiangxi Province	30
2018	Dalian Bank Co.	Dalian	Liaoning Province	20
2018	Qinghai Xining Rural Commercial Bank Co.	Xining	Qinghai Province	1.7
2018	Qilu Bank Co.	Jinan	Shandong Province	30
2018	Shandong Public Utilities Holding Co.	Jining	Shandong Province	2.6
2018	Qingdao Rural Commercial Bank Co.	Qingdao	Shandong Province	20
2018	Qingdao Guoxin Development (Group) Co.	Qingdao	Shandong Province	14.5
2018	Weihai Commercial Bank Co.	Weihai	Shandong Province	20
2018	Jinneng Holding Equipment Manufacturing Group Co.	Jincheng	Shanxi Province	10
2018	Jinneng Holding Equipment Manufacturing Group Co.	Jincheng	Shanxi Province	10
2018	Shanxi Jincoal Huayu Coal Chemical Co.	Jincheng	Shanxi Province	6.2
2018	Shaanxi Financial Holding Group Co.	Xi'an	Shanxi Province	10
2018	Shaanxi Financial Holding Group Co.	Xi'an	Shaanxi Province	10
2018	Chang'an International Trust Co.	Xi'an	Shanxi Province	0.9
2018	Chang'an International Trust Co.	Xi'an	Shaanxi Province	0.9
2018	Chang'an International Trust Co.	Xi'an	Shaanxi Province	0.8
2018	Chang'an International Trust Co.	Xi'an	Shaanxi Province	0.2
2018	CEC Ronghe Financial Leasing Co.	Shanghai	Shanghai	10
2018	Shanghai Lingang Economic Development (Group) Co.	Shanghai	Shanghai	6.5
2018	Shanghai Lingang Economic Development (Group) Co.	Shanghai	Shanghai	3.5
2018	Ping An International Financial Leasing Co.	Shanghai	Shanghai	5.08
2018	Huatai Securities (Shanghai) Asset Management Co.	Shanghai	Shanghai	3.73
2018	Huatai Securities (Shanghai) Asset Management Co.	Shanghai	Shanghai	3.58
2018	Huatai Securities (Shanghai) Asset Management Co.	Shanghai	Shanghai	2.39
2018	Huatai Securities (Shanghai) Asset Management Co.	Shanghai	Shanghai	3.84
2018	Huatai Securities (Shanghai) Asset Management Co.	Shanghai	Shanghai	2.43
2018	Huatai Securities (Shanghai) Asset Management Co.	Shanghai	Shanghai	0.93
2018	Huatai Securities (Shanghai) Asset Management Co.	Shanghai	Shanghai	1.66
2018	Shanghai Guotai Junan Securities Asset Management Co.	Shanghai	Shanghai	7
2018	Shanghai Guotai Junan Securities Asset Management Co.	Shanghai	Shanghai	0.47
2018	Sichuan Railway Industry Investment Group Co.	Chengdu	Sichuan Province	10
2018	Chengdu Railway Transportation Group Co.	Chengdu	Sichuan Province	20
2018	Tianjin Qidi Suntech Financial Leasing Co.	Tianjin	Tianjin	0.22
2018	Huaneng Tiancheng Finance Leasing Co.	Tianjin	Tianjin	4
2018	Huaneng Tiancheng Finance Leasing Co.	Tianjin	Tianjin	6
2018	Hang Lung Properties Limited	Hong Kong	Hong Kong	10
2018	Shanshan Gaoxin Energy Group Co.	Hong Kong	Hong Kong	10
2018	Kunlun Bank Co.	Karamay	Xinjiang Uygur Autonomous Region	4
2018	Xinjiang Tianye (Group) Co.	Shihezi	Xinjiang Uygur Autonomous Region	2.2
2018	Urumqi City Transportation Investment Co.	Urumqi	Xinjiang Uygur Autonomous Region	15
2018	Fudian Bank Co.	Kunming	Yunnan Province	35
2018	Hangzhou Linping Tourism Development Co.	Hangzhou	Zhejiang Province	6
2018	Hangzhou Linping Tourism Development Co.	Hangzhou	Zhejiang Province	6
2018	Huzhou City Investment Development Group Co.	Huzhou	Zhejiang Province	5
2018	Anji County Urban Construction Investment Group Co.	Huzhou	Xinjiang Uygur Autonomous Region	5
2018	Anji County Urban Construction Investment Group Co.	Huzhou	Zhejiang Province	5
2018	Anji County Urban Construction Investment Group Co.	Huzhou	Zhejiang Province, China	5
2018	Anji County Urban Construction Investment Group Co.	Huzhou	Zhejiang Province, China	5
2018	Zhejiang Anji Rural Commercial Bank Co.	Huzhou	Zhejiang Province, China	3
2018	Huzhou Bank Co.	Huzhou	Zhejiang Province, China	5
2018	Zhejiang Deqing Rural Commercial Bank Co.	Huzhou	Zhejiang Province, China	2
2018	Zhejiang Huayou Cobalt Industry Co.	Jiaxing	Zhejiang Province, China	6.2
2018	Jiaxing Xiangjiadang Development Investment Group Co.	Jiaxing	Zhejiang Province, China	5.8
2018	Jiaxing Xiangjiadang Development Investment Group Co.	Jiaxing	Zhejiang Province, China	5.8
2018	China Jushi Co.	Jiaxing	Zhejiang Province, China	2
2018	Yiwu State-owned Capital Operation Co.	Jinhua	Zhejiang Province, China	7
2018	Zhejiang Chouzhou Commercial Bank Co.	Jinhua	Zhejiang Province, China	15
2018	Bank of Ningbo Co.	Ningbo	Zhejiang Province, China	30
2018	Zhejiang Linhai Rural Commercial Bank Co.	Taizhou	Zhejiang Province	1
2018	Chongqing Qianjiang Urban Construction Investment (Group) Co.	Chongqing	Chongqing	4
2018	Bank of Chongqing Co.	Chongqing	Chongqing	30
2018	Bank of Chongqing Co.	Chongqing	Chongqing	30
2018	Chongqing Qianjiang Urban Construction Investment (Group) Co.	Chongqing	Chongqing	7
2018	Chongqing Three Gorges Bank Co.	Chongqing	Chongqing	10
2018	Chongqing Three Gorges Bank Co.	Chongqing	Chongqing	20
2019	Chuzhou Tongchuang Construction Investment Co.	Chuzhou	Anhui	5
2019	Fuyang Yingquan Rural Commercial Bank Co.	Fuyang	Anhui	2
2019	Jianxin Trust Co.	Hefei	Anhui	34.4
2019	Jianxin Trust Co.	Hefei	Anhui	2.21
2019	Jianxin Trust Co.	Hefei	Anhui	7.51
2019	Anhui Huaihai Industrial Development Group Co.	Huaibei	Anhui Province	3
2019	Tongling Construction Investment Holding Co.	tongling	Anhui Province	6
2019	CGN Wind Power Co.	Beijing	Beijing	10
2019	China Golden Valley International Trust Co.	Beijing	Beijing, China	6
2019	China Golden Valley International Trust Co.	Beijing	Beijing Municipality	2.8
2019	China Golden Valley International Trust Co.	Beijing	Beijing	6
2019	China Golden Valley International Trust Co.	Beijing	Beijing	0.88
2019	Beijing High Energy Times Environmental Technology Co.	Beijing	Beijing	6
2019	China Energy Conservation Solar Energy Co.	Beijing	Beijing	5
2019	CITIC Capital Securities Co.	Beijing	Beijing	3.1
2019	CITIC Capital Securities Co.	Beijing	Beijing	3.3
2019	CITIC Capital Securities Co.	Beijing	Beijing	2.6
2019	CITIC Capital Securities Co.	Beijing	Beijing	1
2019	China Huadian Group Co.	Beijing	Beijing	30
2019	Beijing High Energy Times Environmental Technology Co.	Beijing	Beijing	1.9
2019	Beijing High Energy Times Environmental Technology Co.	Beijing	Beijing	4.1
2019	Beijing Capital Airport Group Co.	Beijing	Beijing	15
2019	Beijing Infrastructure Investment Co.	Beijing	Beijing	20
2019	Beijing Municipal Infrastructure Investment Co.	Beijing	Beijing	20
2019	Guodian Science and Technology Environmental Protection Group Co.	Beijing	Beijing	9
2019	Longyuan Power Group Co.	Beijing	Beijing	5
2019	Xinhua Hydropower Co.	Beijing	Beijing	15
2019	China Development Bank	Beijing	Beijing	145
2019	China Energy Conservation and Environmental Protection Group Co.	Beijing	Beijing	20
2019	Datang Environmental Industry Group Co.	Beijing	Beijing	6
2019	China Development Securities Co.	Beijing	Beijing	5.84
2019	China Development Securities Co.	Beijing	Beijing	0.31
2019	Industrial Bank of China Limited	Fuzhou	Fujian Province	200
2019	Fuzhou Water Group Co.	Fuzhou	Fujian Province	5
2019	Xingcheng Securities Asset Management Co.	Fuzhou	Fujian Province	0.8
2019	Xingcheng Securities Asset Management Co.	Fuzhou	Fujian Province	0.36
2019	Xingcheng Securities Asset Management Co.	Fuzhou	Fujian Province	0.21
2019	Fujian Yongrong Holding Group Co.	Fuzhou	Fujian Province	3
2019	Bank of Lanzhou Co.	Lanzhou	Gansu Province	20
2019	Gansu Provincial Department of Finance	Lanzhou	Gansu Province	15.8
2019	Gansu Provincial Department of Finance	Lanzhou	Gansu Province	15.8
2019	Gansu Provincial Department of Finance	Lanzhou	Gansu Province	15.8
2019	Gansu Provincial Department of Finance	Lanzhou	Gansu Province	4.2
2019	Gansu Provincial Department of Finance	Lanzhou	Gansu Province	4.2
2019	Gansu Provincial Department of Finance	Lanzhou	Gansu Province	4.2
2019	Gansu Power Investment Energy Development Co.	Lanzhou	Gansu Province	5
2019	Dongguan Rural Commercial Bank Co.	Dongguan	Guangdong Province	20
2019	Guangdong Nanhai Rural Commercial Bank Co.	Foshan	Guangdong Province	6
2019	Guangzhou Metro Group Co.	Guangzhou	Guangdong Province	30
2019	Guangzhou Metro Group Co.	Guangzhou	Guangdong Province	30
2019	Guangzhou Water Investment Group Co.	Guangzhou	Guangdong Province	16
2019	Guangzhou Water Investment Group Co.	Guangzhou	Guangdong Province	16
2019	Guangzhou Metro Group Co.	Guangzhou	Guangdong Province	5.14
2019	Guangzhou Metro Group Co.	Guangzhou	Guangdong Province	5.56
2019	Guangzhou Metro Group Co.	Guangzhou	Guangdong Province	5.98
2019	Guangzhou Metro Group Co.	Guangzhou	Guangdong Province	6.23
2019	Guangzhou Metro Group Co.	Guangzhou	Guangdong Province	7.09
2019	Bank of Guangzhou Co.	Guangzhou	Guangdong Province	50
2019	Guangzhou Metro Group Co.	Guangzhou	Guangdong Province	20
2019	Guangzhou Metro Group Co.	Guangzhou	Guangdong Province	20
2019	Guangzhou Metro Group Co.	Guangzhou	Guangdong Province	20
2019	Guangzhou Metro Group Co.	Guangzhou	Guangdong Province	20
2019	Guangzhou Yuexiu Group Co.	Guangzhou	Guangdong Province	7
2019	Guangdong Electric Power Development Co.	Guangzhou	Guangdong Province	2
2019	Guangzhou Water Investment Group Co.	Guangzhou	Guangdong Province	10
2019	Guangzhou Water Investment Group Co.	Guangzhou	Guangdong Province	10
2019	Guangzhou Metro Group Co.	Guangzhou	Guangdong Province	15
2019	Guangzhou Metro Group Co.	Guangzhou	Guangdong Province	15
2019	Ping An Trust Co.	Shenzhen	Guangdong Province	6.9
2019	Ping An Trust Co.	Shenzhen	Guangdong Province	4.4
2019	Ping An Trust Co.	SHENZHEN	Guangdong Province	1.5
2019	Ping An Trust Co.	SHENZHEN	Guangdong Province	4.4
2019	Ping An Trust Co.	SHENZHEN	Guangdong Province	6.5
2019	Ping An Trust Co.	SHENZHEN	Guangdong Province	6.3
2019	Shenzhen Energy Group Co.	SHENZHEN	Guangdong Province	16.5
2019	Shenzhen Energy Group Co.	SHENZHEN	Guangdong Province	16.5
2019	Shenzhen Energy Environmental Protection Co.	SHENZHEN	Guangdong Province	1.28
2019	Shenzhen Energy Environmental Protection Co.	SHENZHEN	Guangdong Province	1.38
2019	Shenzhen Energy Environmental Protection Co.	SHENZHEN	Guangdong Province	1.49
2019	Shenzhen Energy Environmental Protection Co.	SHENZHEN	Guangdong Province	1.59
2019	Shenzhen Energy Environmental Protection Co.	SHENZHEN	Guangdong Province	1.71
2019	Shenzhen Energy Environmental Protection Co.	SHENZHEN	Guangdong Province	1.85
2019	Ping An Securities Co.	SHENZHEN	Guangdong Province	0.36
2019	Ping An Securities Co.	SHENZHEN	Guangdong Province	0.4
2019	Ping An Securities Co.	SHENZHEN	Guangdong Province	0.42
2019	Ping An Securities Co.	SHENZHEN	Guangdong Province	0.46
2019	Ping An Securities Co.	SHENZHEN	Guangdong Province	0.49
2019	Ping An Securities Co.	SHENZHEN	Guangdong Province	0.54
2019	Ping An Securities Co.	SHENZHEN	Guangdong Province	0.58
2019	Ping An Securities Co.	SHENZHEN	Guangdong Province	0.64
2019	Ping An Securities Co.	SHENZHEN	Guangdong Province	0.7
2019	Ping An Securities Co.	SHENZHEN	Guangdong Province	0.24
2019	China Centrin Wealth Securities Co.	SHENZHEN	Guangdong Province	0.95
2019	China Centrin Wealth Securities Co.	SHENZHEN	Guangdong Province	0.01
2019	BYD Company Limited	SHENZHEN	Guangdong Province	10
2019	BYD Company Limited	SHENZHEN	Guangdong Province	10
2019	Shenzhen Energy Group Co.	SHENZHEN	Guangdong Province	11.5
2019	Shenzhen Energy Group Co.	SHENZHEN	Guangdong Province	11.5
2019	China Centrin Wealth Securities Co.	SHENZHEN	Guangdong Province	0.88
2019	China Centrin Wealth Securities Co.	SHENZHEN	Guangdong Province	0.94
2019	China Zhongjin Fortune Securities Co.	SHENZHEN	Guangdong Province	1
2019	China Zhongjin Fortune Securities Co.	SHENZHEN	Guangdong Province	1.02
2019	China Zhongjin Fortune Securities Co.	SHENZHEN	Guangdong Province	1.11
2019	China Zhongjin Fortune Securities Co.	SHENZHEN	Guangdong Province	1.2
2019	China Zhongjin Fortune Securities Co.	SHENZHEN	Guangdong Province	1.3
2019	China Zhongjin Fortune Securities Co.	SHENZHEN	Guangdong Province	1.41
2019	China Zhongjin Fortune Securities Co.	SHENZHEN	Guangdong Province	1.51
2019	China Zhongjin Fortune Securities Company Limited	SHENZHEN	Guangdong Province	1.63
2019	China Resources SZITIC Trust Co.	SHENZHEN	Guangdong Province	34.8
2019	China Resources SZITIC Trust Co.	SHENZHEN	Guangdong Province	2.2
2019	Ping An Trust Co.	SHENZHEN	Guangdong Province	19.98
2019	Ping An Trust Company Limited	SHENZHEN	Guangdong Province	0.02
2019	China Resources SZITIC Trust Co.	SHENZHEN	Guangdong Province	2.77
2019	Ping An Securities Co.	SHENZHEN	Guangdong Province	2.85
2019	Ping An Securities Co.	Shenzhen	Guangdong Province	0.15
2019	Guangdong Sihui Rural Commercial Bank Co.	Zhaoqing	Guangdong Province	2
2019	Timberland Co.	Zhongshan	Guangdong Province	2
2019	Timberland Co.	Zhongshan	Guangdong Province	2
2019	GF Securities Asset Management (Guangdong) Co.	Zhuhai	Guangdong Province	17.49
2019	Zhuhai Huafa Comprehensive Development Co.	Zhuhai	Guangdong Province	5
2019	Zhuhai Port Holdings Group Co.	Zhuhai	Guangdong Province	6
2019	Zhuhai Port Holdings Group Co.	Zhuhai	Guangxi Zhuang Autonomous Region	6
2019	Guohai Securities Co.	Guilin	Guangxi Zhuang Autonomous Region	0.84
2019	Guohai Securities Co.	Guilin	Guangxi Zhuang Autonomous Region	0.89
2019	Guohai Securities Co.	Guilin	Guangxi Zhuang Autonomous Region	0.95
2019	Guohai Securities Co.	Guilin	Guangxi Zhuang Autonomous Region	0.99
2019	Guohai Securities Co.	Guilin	Guangxi Zhuang Autonomous Region	1.05
2019	Guohai Securities Co.	Guilin	Guangxi Zhuang Autonomous Region	1.11
2019	Guohai Securities Co.	Guilin	Guangxi Zhuang Autonomous Region	1.21
2019	Guohai Securities Co.	Guilin	Guangxi Zhuang Autonomous Region	1.26
2019	Liuzhou Bank Co.	Liuzhou	Guangxi Zhuang Autonomous Region	10
2019	Liuzhou Bank Co.	Liuzhou	Guangxi Zhuang Autonomous Region	10
2019	Guangxi Beibu Gulf Bank Co.	Nanning	Guangxi Zhuang Autonomous Region	20
2019	Guangxi Beibu Gulf Bank Co.	Nanning	Guangxi Zhuang Autonomous Region	10
2019	CRE Securities Co.	Guiyang	Guizhou Province	0.21
2019	CRE Securities Co.	Guiyang	Guizhou Province	0.2
2019	CRE Securities Co.	Guiyang	Guizhou Province	0.2
2019	CRE Securities Co.	Guiyang	Guizhou Province	0.2
2019	CRE Securities Co.	Guiyang	Guizhou Province	0.21
2019	CRE Securities Co.	Guiyang	Guizhou Province	0.22
2019	Huachuang Securities Co.	Guiyang	Guizhou Province	0.07
2019	Guiyang Bank Co.	Guiyang	Guizhou Province	30
2019	Huaneng Guicheng Trust Co.	Guiyang	Guizhou Province	0.78
2019	Guizhou Water Conservancy Investment (Group) Co.	Guiyang	Guizhou Province	32
2019	Guizhou Tongren Public Transportation Co.	Tongren	Guizhou Province	0.32
2019	Guizhou Province Tongren City Public Transportation Co.	Tongren	Guizhou Province	0.35
2019	Guizhou Province Tongren City Public Transportation Co.	Tongren	Guizhou Province	0.4
2019	Guizhou Province tongren city public transportation limited liability company	Tongren	Guizhou Province	0.44
2019	Guizhou Province Tongren City Public Transportation Co.	Tongren	Guizhou Province	0.49
2019	Guizhou Province Tongren City Public Transportation Co.	Tongren	Guizhou Province	0.22
2019	Chengde City State Control Investment Group Co.	Chengde	Hebei Province	8.4
2019	Chengde City State-controlled Investment Group Co.	Chengde	Hebei Province	8.4
2019	Xinxing Casting Pipe Co.	Handan	Hebei Province	10
2019	Xinxing Cast Pipe Co.	Handan	Hebei Province	10
2019	Xinxing Cast Pipe Co.	Handan	Hebei Province	10
2019	Xinxing Cast Pipe Co.	Handan	Hebei Province	10
2019	Xintian Green Energy Co.	Shijiazhuang	Hebei Province	9.1
2019	Hesteel Group Co.	Shijiazhuang	Hebei Province	10
2019	Hesteel Group Co.	Shijiazhuang	Hebei Province	10
2019	Hesteel Group Co.	Shijiazhuang	Hebei Province	15.8
2019	Hebei Xingtai Rural Commercial Bank Co.	Shijiazhuang	Hebei Province	15.8
2019	Hebei Xingtai Rural Commercial Bank Co.	Xingtai	Hebei Province	2.5
2019	Zhengzhou Bank Co.	Zhengzhou	Hebei Province	20
2019	Huangshi State-owned Assets Management Co.	Huangshi	Hubei Province	6.5
2019	Huangshi State-owned Assets Management Co.	Huangshi	Hubei Province	6.5
2019	China Yangtze River Three Gorges Group Co.	Wuhan	Hubei Province	25
2019	China Yangtze River Three Gorges Group Co.	Wuhan	Hubei Province	5
2019	Hubei Port Group Co.	Wuhan	Hubei Province	12
2019	China Yangtze River Three Gorges Group Co.	Wuhan	Hubei Province	200
2019	Tianfeng Securities Co.	Wuhan	Hubei Province	0.7
2019	Tianfeng Securities Co.	Wuhan	Hubei Province	0.49
2019	Tianfeng Securities Co.	Wuhan	Hubei Province	0.5
2019	Tianfeng Securities Co.	Wuhan	Hubei Province	0.59
2019	Tianfeng Securities Co.	Wuhan	Hubei Province	0.6
2019	Tianfeng Securities Co.	Wuhan	Hubei Province	0.67
2019	Tianfeng Securities Co.	Wuhan	Hubei Province	0.69
2019	Tianfeng Securities Co.	Wuhan	Hubei Province	0.78
2019	Tianfeng Securities Co.	Wuhan	Hubei Province	0.82
2019	Tianfeng Securities Co.	Wuhan	Hubei Province	0.31
2019	China Yangtze Three Gorges Group Co.	Wuhan	Hubei Province	35
2019	China Yangtze Three Gorges Group Co.	Wuhan	Hubei Province	20
2019	China Yangtze Three Gorges Group Co.	Wuhan	Hubei Province	5
2019	China Yangtze River Three Gorges Group Co.	Wuhan	Hubei Province	30
2019	Wuhan Metro Group Co.	Wuhan	Hubei Province	20
2019	Wuhan Metro Group Co.	Wuhan	Hubei Province	20
2019	China Yangtze River Three Gorges Group Co.	Wuhan	Hubei Province	30
2019	Wuhan Metro Group Co.	Wuhan	Hubei Province	10
2019	Bank of Communications International Trust Co.	Wuhan	Hubei Province	5.6
2019	Qidi Environmental Technology Development Co.	Yichang	Hubei Province	6
2019	Qidian Environmental Technology Development Co.	Yichang	Hubei Province	5
2019	Hubei Yiling Economic Development Group Co.	Yichang	Hubei Province	10
2019	Hunan Provincial Expressway Group Co.	Changsha	Hunan Province	8.9
2019	Hunan Provincial Expressway Group Co.	Changsha	Hunan Province	21.03
2019	China Water Resources and Hydropower Eighth Engineering Bureau Co.	Changsha	Hunan Province	7
2019	Changsha Wangcheng District Urban Construction Investment Group Co.	Changsha	Hunan Province	3.6
2019	Changsha Wangcheng District Urban Construction Investment Group Co.	Changsha	Hunan Province	2.8
2019	Changsha Wangcheng District Urban Construction Investment Group Co.	Changsha	Hunan Province	3.6
2019	Changsha Wangcheng District Urban Construction Investment Group Co.	Changsha	Hunan Province	2.8
2019	Zhuzhou State-owned Assets Investment Holding Group Co.	Zhuzhou	Hunan Province	2.8
2019	Zhuzhou State-owned Assets Investment Holding Group Co.	Zhuzhou	Hunan Province	16.2
2019	Zhuzhou Xiangjiang Investment Group Co.	Zhuzhou	Hunan Province	15
2019	Nanjing Pukou Kangju Construction Group Co.	Nanjing	Jiangsu Province	10
2019	Jiangsu Guoxin Group Co.	Nanjing	Jiangsu Province	10
2019	Nanjing Metro Group Co.	Nanjing	Jiangsu Province	20
2019	Jiangsu Financial Leasing Co.	Nanjing	Jiangsu Province	5
2019	Jiangsu Financial Leasing Co.	Nanjing	Jiangsu Province	5
2019	Bank of Jiangsu Co.	Nanjing	Jiangsu Province	100
2019	Zijin Trust Co.	Nanjing	Jiangsu Province	5.2
2019	Zijin Trust Co.	Nanjing	Jiangsu Province	3.3
2019	Zijin Trust Co.	Nanjing	Jiangsu Province	2.6
2019	Zijin Trust Co.	Nanjing	Jiangsu Province	2.8
2019	Nanjing Metro Group Co.	Nanjing	Jiangsu Province	20
2019	Nanjing Metro Group Co.	Nanjing	Jiangsu Province	20
2019	Suzhou Wu China Pacific Development Co.	Suzhou	Jiangsu Province	5.7
2019	Jiangsu Dongfang Shenghong Co.	Suzhou	Jiangsu Province	10
2019	Suzhou Gaoxin Tram Group Co.	Suzhou	Jiangsu Province	3
2019	Yancheng Haixing Group Co.	Yancheng	Jiangsu Province	6.24
2019	Yancheng City Chengnan New District Development and Construction Investment Co.	Yancheng	Jiangsu Province	10
2019	Yancheng City Chengnan New District Development and Construction Investment Co.	Yancheng	Jiangsu Province	10
2019	Yancheng City Transportation Holding Group Co.	Yancheng	Jiangsu Province	5
2019	Nanchang Railway Transportation Group Co.	Nanchang	Jiangxi Province	5
2019	Jiangxi Provincial Department of Finance	Nanchang	Jiangxi Province	3
2019	Jiangxi Provincial Department of Finance	Nanchang	Jiangxi Province	3
2019	Jiangxi Provincial Department of Finance	Nanchang	Jiangxi Province	3
2019	Jiangxi Province Pingxiang Changsheng City Investment Co.	Pingxiang	Jiangxi Province	6.8
2019	Jiangxi Province Pingxiang Changsheng City Investment Co.	Pingxiang	Jiangxi Province	6.8
2019	Shangrao Bank Co.	Shangrao	Jiangxi Province	15
2019	Shangrao Bank Co.	Shangrao	Jiangxi Province	15
2019	Bank of Qinghai Co.	Xining	Qinghai Province	15
2019	Qinghai Provincial Department of Finance	Xining	Qinghai Province	6.5
2019	Qinghai Provincial Department of Finance	Xining	Qinghai Province	6.5
2019	Qinghai Provincial Department of Finance	Xining	Qinghai Province	6.5
2019	Cao County Shangdu Investment Co.	Heze	Shandong Province	8
2019	Cao County Shangdu Investment Co.	Heze	Shandong Province	8
2019	Shui Fa Group Co.	Jinan	Shandong Province	4
2019	Shandong Gold Mining Co.	Jinan	Shandong Province	10
2019	Shandong Iron and Steel Co.	Jinan	Shandong Province	20
2019	Jinan Railway Transportation Group Co.	Jinan	Shandong Province	20
2019	Shandong Iron and Steel Co.	Jinan	Shandong Province	15
2019	Shandong High Speed Group Co.	Jinan	Shandong Province	10
2019	Qilu Bank Co.	Jinan	Shandong Province	30
2019	Jinan Minsheng Industry Co.	Jinan	Shandong Province	5
2019	LINGHUA Group Co.	Jining	Shandong Province	0.1
2019	LINGHUA Group Co.	Jining	Shandong Province	0.9
2019	Qingdao Guoxin Development (Group) Co.	Qingdao	Shandong Province	10.5
2019	Qingdao Metro Group Co.	Qingdao	Shandong Province	10
2019	Qingdao Metro Group Co.	Qingdao	Shandong Province	10
2019	C&T Securities Co.	Qingdao	Shandong Province	0.07
2019	C&T Securities Co.	Qingdao	Shandong Province	0.08
2019	China UnionPay Securities Limited Liability Company	Qingdao	Shandong Province	0.08
2019	China UnionPay Securities Limited Liability Company	Qingdao	Shandong Province	0.09
2019	Union Reserve Securities Limited Liability Company	Qingdao	Shandong Province	0.11
2019	Federated Securities Co.	Qingdao	Shandong Province	0.12
2019	Federated Securities Co.	Qingdao	Shandong Province	0.05
2019	Qingdao Metro Group Co.	Qingdao	Shandong Province	20
2019	Qingdao Metro Group Co.	Qingdao	Shandong Province	20
2019	Rizhao Bank Co.	Rizhao	Shandong Province	30
2019	Rizhao Water Group Co.	Rizhao	Shandong Province	5
2019	Qingzhou Hongyuan Public Assets Management Co.	Weifang	Shandong Province	12
2019	Qingzhou Hongyuan Public Assets Management Co.	Weifang	Shandong Province	12
2019	Shandong Meichen Ecological Environment Co.	Weifang	Shandong Province	7
2019	Shouguang Huinong New Rural Construction Investment Development Co.	Weifang	Shandong Province	4
2019	Shanxi Lu'an Mining (Group) Co.	Changzhi	Shanxi Province	30
2019	Shanxi Lu'an Mining (Group) Co.	Changzhi	Shanxi Province	28.4
2019	Shanxi Lu'an Mining (Group) Co.	Xi'an	Shaanxi Province	28.5
2019	Shanxi Lu'an Mining (Group) Co.	Xi'an	Shaanxi Province	1.5
2019	Yangtze River Securities (Shanghai) Asset Management Co.	Shanghai	Shanghai	1.14
2019	Cheung Kong Securities (Shanghai) Asset Management Co.	Shanghai	Shanghai	1.22
2019	Cheung Kong Securities (Shanghai) Asset Management Co.	Shanghai	Shanghai	1.33
2019	Cheung Kong Securities (Shanghai) Asset Management Co.	Shanghai	Shanghai	1.42
2019	Cheung Kong Securities (Shanghai) Asset Management Co.	Shanghai	Shanghai	1.52
2019	Cheung Kong Securities (Shanghai) Asset Management Co.	Shanghai	Shanghai	0.37
2019	Agricultural Bank of China Financial Leasing Co.	Shanghai	Shanghai	30
2019	Ping An International Financial Leasing Co.	Shanghai	Shanghai	8
2019	China Life Wealth Management Co.	Shanghai	Shanghai	0.17
2019	China Life Wealth Management Co.	Shanghai	Shanghai	0.1
2019	China Life Wealth Management Co.	Shanghai	Shanghai	0.18
2019	China Life Wealth Management Co.	Shanghai	Shanghai	0.11
2019	China Life Wealth Management Co.	Shanghai	Shanghai	0.19
2019	National Life Wealth Management Co.	Shanghai	Shanghai	0.12
2019	National Life Wealth Management Co.	Shanghai	Shanghai	0.2
2019	National Life Wealth Management Co.	Shanghai	Shanghai	0.12
2019	National Life Wealth Management Co.	Shanghai	Shanghai	0.2
2019	National Life Wealth Management Co.	Shanghai	Shanghai	0.13
2019	National Life Wealth Management Co.	Shanghai	Shanghai	0.21
2019	National Life Wealth Management Co.	Shanghai	Shanghai	0.14
2019	National Life Wealth Management Co.	Shanghai	Shanghai	0.23
2019	National Life Wealth Management Co.	Shanghai	Shanghai	0.16
2019	National Life Wealth Management Co.	Shanghai	Shanghai	0.24
2019	National Life Wealth Management Co.	Shanghai	Shanghai	0.17
2019	National Life Wealth Management Co.	Shanghai	Shanghai	0.25
2019	National Life Wealth Management Co.	Shanghai	Shanghai	0.18
2019	National Life Wealth Management Co.	Shanghai	Shanghai	0.26
2019	National Life Wealth Management Co.	Shanghai	Shanghai	0.19
2019	National Life Wealth Management Co.	Shanghai	Shanghai	0.27
2019	National Life Wealth Management Co.	Shanghai	Shanghai	0.2
2019	National Life Wealth Management Co.	Shanghai	Shanghai	0.28
2019	National Life Wealth Management Co.	Shanghai	Shanghai	0.18
2019	National Life Wealth Management Co.	Shanghai	Shanghai	0.25
2019	National Life Wealth Management Co.	Shanghai	Shanghai	0.2
2019	National Life Wealth Management Co.	Shanghai	Shanghai	0.27
2019	National Life Wealth Management Co.	Shanghai	Shanghai	0.21
2019	National Life Wealth Management Co.	Shanghai	Shanghai	0.28
2019	National Life Wealth Management Co.	Shanghai	Shanghai	0.22
2019	Shanghai International Trust Co.	Shanghai	Shanghai	3.5
2019	Shanghai International Trust Co.	Shanghai	Shanghai	3.2
2019	Shanghai International Trust Co.	Shanghai	Shanghai	1.2
2019	Shanghai Guotai Junan Securities Asset Management Co.	Shanghai	Shanghai	11
2019	Shanghai Guotai Junan Securities Asset Management Co.	Shanghai	Shanghai	7
2019	Shanghai Guotai Junan Securities Asset Management Co.	Shanghai	Shanghai	1
2019	Huatai Securities (Shanghai) Asset Management Co.	Shanghai	Shanghai	5.6
2019	Huatai Securities (Shanghai) Asset Management Co.	Shanghai	Shanghai	4.05
2019	Chengdu Railway Transportation Group Co.	Chengdu	Sichuan Province	30
2019	Sichuan Railway Industry Investment Group Co.	Chengdu	Sichuan Province	15
2019	Chengdu Xingrong Environment Co.	Chengdu	Sichuan Province	8
2019	Chengdu Xingrong Environment Co.	Chengdu	Sichuan Province	8
2019	Sichuan Railway Industry Investment Group Co.	Chengdu	Sichuan Province	17
2019	Sichuan Railway Industry Investment Group Co.	Chengdu	Sichuan Province	18
2019	Chengdu Tianfu Water City Urban and Rural Water Construction Co.	Chengdu	Sichuan Province	9.3
2019	Chengdu Xingrong Environment Co.	Chengdu	Sichuan Province	10
2019	Chengdu Xingrong Environment Co.	Chengdu	Sichuan Province	10
2019	Huaneng Tiancheng Finance Leasing Co.	Tianjin	Tianjin	5
2019	Huaneng Tiancheng Finance Leasing Co.	Tianjin	Tianjin	5
2019	Tianjin Municipal Finance Bureau	Tianjin	Tianjin	10
2019	Tianjin Municipal Finance Bureau	Tianjin	Tianjin	10
2019	Tianjin Municipal Finance Bureau	Tianjin	Tianjin	10
2019	Huaneng Tiancheng Finance Leasing Co.	Tianjin	Tianjin	5
2019	Huaneng Tiancheng Finance Leasing Co.	Tianjin	Tianjin	10
2019	Huaneng Tiancheng Finance Leasing Co.	Tianjin	Tianjin	10
2019	Tibet Development and Investment Group Co.	Lhasa	Tibet Autonomous Region	3
2019	Shanxi High-Tech Energy Group Co.	Hong Kong	Hong Kong	5
2019	Xinjiang New Energy (Group) Co.	Urumqi	Xinjiang Uygur Autonomous Region	2
2019	Great Wall Guo Xing Financial Leasing Co.	Urumqi	Xinjiang Uygur Autonomous Region	20
2019	Yunnan Investment Holding Group Co.	Kunming	Xinjiang Uygur Autonomous Region	10
2019	Yunnan Province Investment Holding Group Co.	Kunming	Yunnan Province	10
2019	China Construction Investment Trust Co.	Hangzhou	Zhejiang Province	0.5
2019	China Construction Investment Trust Co.	Hangzhou	Zhejiang Province	1.2
2019	China Construction Investment Trust Co.	Hangzhou	Zhejiang Province	2.8
2019	China Construction Investment Trust Co.	Hangzhou	Zhejiang Province	2.1
2019	China Construction Investment Trust Co.	Hangzhou	Zhejiang Province	3.2
2019	China Construction Investment Trust Co.	Hangzhou	Zhejiang Province, China	0.2
2019	Hangzhou United Rural Commercial Bank Co.	Hangzhou	Zhejiang Province, China	3
2019	Zhejiang Commercial Bank Co.	Hangzhou	Zhejiang Province, China	50
2019	Caitong Securities Asset Management Co.	Hangzhou	Zhejiang Province, China	8
2019	Caitong Securities Asset Management Co.	Hangzhou	Zhejiang Province, China	0.5
2019	Rongsheng Petrochemical Co.	Hangzhou	Zhejiang Province, China	10
2019	Hangzhou United Rural Commercial Bank Co.	Hangzhou	Zhejiang Province, China	3
2019	Huzhou City Investment Development Group Co.	Huzhou	Zhejiang Province, China	5
2019	Zhejiang Deqing Rural Commercial Bank Co.	Huzhou	Zhejiang Province, China	2
2019	Huzhou Nanxun City Investment Development Group Co.	Huzhou	Zhejiang Province, China	5
2019	Huzhou Bank Co.	Huzhou	Zhejiang Province, China	5
2019	Changxing Binhu Construction Development Co.	Huzhou	Zhejiang Province, China	4.4
2019	Zhejiang Anji State Control Construction Development Group Co.	Huzhou	Zhejiang Province, China	15
2019	Huzhou Nanxun City Investment Development Group Co.	Huzhou	Zhejiang Province, China	5
2019	Huzhou New City Investment Development Group Co.	Huzhou	Zhejiang Province, China	7
2019	Changxing Transportation Investment Group Co.	Huzhou	Zhejiang Province, China	13
2019	Changxing Transportation Investment Group Co.	Huzhou	Zhejiang Province, China	13
2019	Changxing Binhu Construction Development Co.	Huzhou	Zhejiang Province, China	4.1
2019	Zhejiang Deqing Transportation Investment and Construction Co.	Huzhou	Zhejiang Province, China	2.5
2019	Huzhou City Investment Development Group Co.	Huzhou	Zhejiang Province, China	5.2
2019	Zhejiang Changxing Rural Commercial Bank Co.	Huzhou	Zhejiang Province, China	3
2019	Jiaxing Xiuhu Development Investment Group Co.	Jiaxing	Zhejiang Province, China	10
2019	China Jushi Co.	Jiaxing	Zhejiang Province, China	5
2019	Quzhou Qutong Development Group Co.	Quzhou	Zhejiang Province, China	5
2019	Taizhou Huangyan State-owned Capital Investment and Operation Group Co.	Taizhou	Zhejiang Province	9
2019	Chongqing Nanzhou Water (Group) Co.	Chongqing	Chongqing	1.8
2019	Chongqing Nanchuan District Urban Construction Investment (Group) Co.	Chongqing	Chongqing	10.8
2019	Chongqing Railway Transportation (Group) Co.	Chongqing	Chongqing	20
2020	Fuyang Yingquan Rural Commercial Bank Co.	Fuyang	Anhui	3
2020	Jianxin Trust Co.	Hefei	Anhui	10.43
2020	Jianxin Trust Co.	Hefei	Anhui	0.32
2020	Huainan City Urban Construction Investment Co.	Huainan	Anhui	15
2020	Huainan City Urban Construction Investment Co.	Huainan	Anhui	15
2020	Anhui Maanshan Rural Commercial Bank Co.	Maanshan	Anhui Province	4
2020	China International Capital Corporation Limited	Beijing	Beijing	1.08
2020	China International Capital Corporation Limited	Beijing	Beijing, China	8.7
2020	China International Capital Corporation Limited	Beijing	Beijing Municipality	0.52
2020	Beijing Fresh Environment Technology Co.	Beijing	Beijing	8
2020	Beijing Fresh Environment Technology Co.	Beijing	Beijing	1.19
2020	Capital Securities Co.	Beijing	Beijing	1.27
2020	Beijing Fresh Environment Technology Co.	Beijing	Beijing	1.34
2020	Beijing Fresh Environment Technology Co.	Beijing	Beijing	1.42
2020	Capital Securities Co.	Beijing	Beijing	0.28
2020	Huaxia Bank Co.	Beijing	Beijing	100
2020	China Development Securities Co.	Beijing	Beijing	0.98
2020	Guodai Securities Co.	Beijing	Beijing	1.16
2020	Guodai Securities Co.	Beijing	Beijing	5.07
2020	Beijing Jingneng Clean Energy Power Co.	Beijing	Beijing	15
2020	China Development Bank	Beijing	Beijing	85
2020	China Development Bank	Beijing	Beijing	85
2020	China Development Bank	Beijing	Beijing	85
2020	Longyuan Power Group Co.	Beijing	Beijing	20
2020	Beijing Bishuiyuan Technology Co.	Beijing	Beijing	10
2020	CGN Wind Power Co.	Beijing	Beijing	15
2020	Longyuan Power Group Co.	Beijing	Beijing	10
2020	Longyuan Power Group Co.	Beijing	Beijing	10
2020	Longyuan Power Group Co.	Beijing	Beijing	10
2020	Beijing Oriental Garden Environment Co.	Beijing	Beijing	10
2020	National Energy Group New Energy Co.	Beijing	Beijing	10
2020	Societe Generale International Trust Co.	Fuzhou	Fujian Province	14.74
2020	Societe Generale International Trust Co.	Fuzhou	Fujian Province	0.77
2020	Huadian Fu New Energy Co.	Fuzhou	Fujian Province	20
2020	Fujian Yongrong Holding Group Co.	Fuzhou	Fujian Province	3
2020	Societe Generale Securities Asset Management Co.	Fuzhou	Fujian Province	0.59
2020	Xingcheng Securities Asset Management Co.	Fuzhou	Fujian Province	0.42
2020	Xingcheng Securities Asset Management Co.	Fuzhou	Fujian Province	0.18
2020	Huadian Fortune New Energy Co.	Fuzhou	Fujian Province	30
2020	Fujian Strait Environmental Protection Group Co.	Fuzhou	Fujian Province	1.5
2020	Fujian Jinjiang City Industrial Park Development and Construction Co.	Quanzhou	Fujian Province	7.6
2020	Fujian Jinjiang City Industrial Park Development and Construction Co.	Quanzhou	Fujian Province	7.6
2020	Gansu Power Investment Energy Development Co.	Lanzhou	Gansu Province	5
2020	Dongguan Rural Commercial Bank Co.	Dongguan	Guangdong Province	10
2020	Fortune Energy Group Co.	Foshan	Guangdong Province	1.5
2020	Guangzhou Metro Group Co.	Guangzhou	Guangdong Province	20
2020	Guangzhou Metro Group Co.	Guangzhou	Guangdong Province	20
2020	Guangzhou Metro Group Co.	Guangzhou	Guangdong Province	15
2020	Guangzhou Metro Group Co.	Guangzhou	Guangdong Province	15
2020	Guangdong Electric Power Development Co.	Guangzhou	Guangdong Province	3
2020	Guangzhou Metro Group Co.	Guangzhou	Guangdong Province	15
2020	Guangzhou Metro Group Co.	Guangzhou	Guangdong Province	15
2020	Guangzhou Environmental Protection Investment Group Co.	Guangzhou	Guangdong Province	10
2020	Wanlian Securities Co.	Guangzhou	Guangdong Province	0.99
2020	Wanlian Securities Co.	Guangzhou	Guangdong Province	1.09
2020	Wanlian Securities Co.	Guangzhou	Guangdong Province	1.1
2020	Wanlian Securities Co.	Guangzhou	Guangdong Province	3.35
2020	Wanlian Securities Co.	Guangzhou	Guangdong Province	3.44
2020	Guangzhou Water Investment Group Co.	Guangzhou	Guangdong Province	5
2020	Guangzhou Water Investment Group Co.	Guangzhou	Guangdong Province	5
2020	Guangdong Environmental Protection Group Co.	Guangzhou	Guangdong Province	18
2020	Guangdong Environmental Protection Group Co.	Guangzhou	Guangdong Province	18
2020	Guangzhou Public Transportation Group Co.	Guangzhou	Guangdong Province	17
2020	Guangzhou Public Transportation Group Co.	Guangzhou	Guangdong Province	17
2020	Guangzhou Metro Group Co.	Guangzhou	Guangdong Province	15
2020	Ping An Trust Co.	Shenzhen	Guangdong Province	5.05
2020	Ping An Trust Co.	Shenzhen	Guangdong Province	4.45
2020	Ping An Trust Co.	SHENZHEN	Guangdong Province	0.5
2020	Shenzhen Metro Group Co.	SHENZHEN	Guangdong Province	15
2020	Shenzhen Metro Group Co.	SHENZHEN	Guangdong Province	10
2020	Ping An Trust Co.	SHENZHEN	Guangdong Province	1.8
2020	Ping An Trust Co.	SHENZHEN	Guangdong Province	3.5
2020	Ping An Trust Co.	SHENZHEN	Guangdong Province	0.25
2020	CGN International Finance Leasing Co.	SHENZHEN	Guangdong Province	9
2020	CITIC Securities Co.	SHENZHEN	Guangdong Province	37
2020	Ping An Securities Co.	SHENZHEN	Guangdong Province	14.36
2020	Ping An Securities Co.	SHENZHEN	Guangdong Province	0.75
2020	China Resources SZITIC Trust Co.	SHENZHEN	Guangdong Province	4.3
2020	China Resources SZITIC Trust Co.	SHENZHEN	Guangdong Province	3.48
2020	China Resources SZITIC Trust Co.	SHENZHEN	Guangdong Province	6.48
2020	China Resources SZITIC Trust Co.	SHENZHEN	Guangdong Province	3.55
2020	Shenzhen Metro Group Co.	SHENZHEN	Guangdong Province	20
2020	Shenzhen Expressway Group Co.	Shenzhen	Guangxi Zhuang Autonomous Region	8
2020	Guilin New City Investment and Development Group Co.	Guilin	Guangxi Zhuang Autonomous Region	3
2020	Guangxi Liuzhou Investment Holding Group Co.	Liuzhou	Guangxi Zhuang Autonomous Region	10
2020	Guangxi Liuzhou Investment Holding Group Co.	Liuzhou	Guangxi Zhuang Autonomous Region	5
2020	Guizhou Province water conservancy investment (group) limited liability company	Guiyang	Guizhou Province	8
2020	Guizhou Water Conservancy Investment (Group) Co.	Guiyang	Guizhou Province	10
2020	Guizhou Water Conservancy Investment (Group) Co.	Guiyang	Guizhou Province	2.85
2020	Huaneng Guixin Trust Co.	Guiyang	Guizhou Province	0.15
2020	Guizhou Guian Development Group Co.	Guiyang	Guizhou Province	14
2020	Guizhou Water Conservancy Investment (Group) Co.	Guiyang	Guizhou Province	10
2020	Huaneng Guicheng Trust Co.	Guiyang	Guizhou Province	6
2020	Huaneng Guicheng Trust Co.	Guiyang	Guizhou Province	0.23
2020	Huaneng Gui Cheng Trust Co.	Guiyang	Guizhou Province	6
2020	Qianxinan Water Resources Development and Investment (Group) Co.	Qianxinan Buyi and Miao Autonomous Prefecture	Guizhou Province	7
2020	Qianxinan Water Resources Development and Investment (Group) Co.	Qianxinan Buyi and Miao Autonomous Prefecture	Guizhou Province	7
2020	Qianxinan Water Resources Development and Investment (Group) Co.	Qianxinan Buyi and Miao Autonomous Prefecture	Guizhou Province	2.8
2020	Qianxinan Water Resources Development and Investment (Group) Co.	Qianxinan Buyi and Miao Autonomous Prefecture	Guizhou Province	2.8
2020	Xintian Green Energy Co.	Shijiazhuang	Hebei Province	10
2020	Xintian Green Energy Co.	Shijiazhuang	Hebei Province	5
2020	Datang Henan Power Generation Co.	Zhengzhou	Henan Province	10
2020	Hundred Rui Trust Co.	Zhengzhou	Henan Province	10
2020	Hundred Rui Trust Co.	Zhengzhou	Henan Province	0.5
2020	Bairui Trust Co.	Zhengzhou	Henan Province	9.4
2020	Hundred Rui Trust Co.	Zhengzhou	Henan Province	28.31
2020	Hubei Dayehu High-tech Industrial Investment Co.	Huangshi	Hubei Province	11
2020	Hubei Dayehu High-tech Industrial Investment Co.	Huangshi	Hubei Province	11
2020	Public Security County Urban Construction Investment Co.	jingzhou	Hubei Province	8
2020	Public Security County Urban Construction Investment Co.	Jingzhou	Hubei Province	8
2020	China Yangtze River Three Gorges Group Co.	Wuhan	Hubei Province	30
2020	Wuhan Sanzhen Industrial Holdings Co.	Wuhan	Hubei Province	8.7
2020	Wuhan Sanzhen Industrial Holdings Co.	Wuhan	Hubei Province	8.7
2020	Wuhan Metro Group Co.	Wuhan	Hubei Province	15
2020	Wuhan Metro Group Co.	Wuhan	Hubei Province	15
2020	Wuhan Chedu Four Waters Project Management Co.	Wuhan	Hubei Province	10
2020	China Yangtze River Three Gorges Group Co.	Wuhan	Hubei Province	10
2020	China Yangtze River Three Gorges Group Co.	Wuhan	Hubei Province	20
2020	Wuhan Metro Group Co.	Wuhan	Hubei Province	15
2020	Wuhan Metro Group Co.	Wuhan	Hubei Province	15
2020	Wuhan Metro Group Co.	Wuhan	Hubei Province	20
2020	Tianfeng Securities Co.	Wuhan	Hubei Province	1.74
2020	Tianfeng Securities Co.	Wuhan	Hubei Province	2.06
2020	Tianfeng Securities Co.	Wuhan	Hubei Province	2.41
2020	Tianfeng Securities Co.	Wuhan	Hubei Province	3.05
2020	Tianfeng Securities Co.	Wuhan	Hubei Province	3.43
2020	Tianfeng Securities Co.	Wuhan	Hubei Province	3.84
2020	Tianfeng Securities Co.	Wuhan	Hubei Province	4.22
2020	Tianfeng Securities Co.	Wuhan	Hubei Province	4.54
2020	Tianfeng Securities Co.	Wuhan	Hubei Province	2
2020	Tianfeng Securities Co.	Wuhan	Hubei Province	2.71
2020	Bank of Communications International Trust Co.	Wuhan	Hubei Province	7.68
2020	Bank of Communications International Trust Co.	Wuhan	Hubei Province	10
2020	Yichang City Transportation Investment Co.	Yichang	Hubei Province	10
2020	Zhijiang City State-owned Assets Operation Center	Yichang	Hubei Province	7.5
2020	Yichang Xingfa Group Co.	Yichang	Hubei Province	10
2020	Yichang Xingfa Group Co.	Yichang	Hubei Province	10
2020	Yidu Guotong Investment Development Co.	Yichang	Hubei Province	15
2020	Yidu Guotong Investment Development Co.	Yichang	Hubei Province	15
2020	Changde Deyuan Investment Group Co.	Changde	Hunan Province	15
2020	Changde Deyuan Investment Group Co.	Changde	Hunan Province	15
2020	Changde City Dingcheng Jiangnan New City Construction Investment and Development Co.	Changde	Hunan Province	6
2020	Changde City Dingcheng Jiangnan New City Construction Investment and Development Co.	Changde	Hunan Province	6
2020	Changde Deyuan Investment Group Co.	Changde	Hunan Province	10
2020	Changde Deyuan Investment Group Co.	Changde	Hunan Province	10
2020	Changde City Dingcheng Jiangnan New Town Construction Investment and Development Co.	Changde	Hunan Province	5
2020	Changde City Dingcheng Jiangnan New Town Construction Investment and Development Co.	Changde	Hunan Province	5
2020	Zixing Chengcheng Investment Co.	Chenzhou	Hunan Province	8
2020	Zixing Chengcheng Investment Co.	Chenzhou	Hunan Province	8
2020	Hunan Dongting Resources Holding Group Co.	yueyang	Hunan Province	12
2020	Hunan Dongting Resources Holding Group Co.	yueyang	Hunan Province	3
2020	Ningxiang Economic and Technological Development Zone Construction Investment Co.	Changsha	Hunan Province	6.2
2020	China Water Resources and Hydropower Eighth Engineering Bureau Co.	Changsha	Hunan Province	6.8
2020	Ningxiang Economic and Technological Development Zone Construction Investment Co.	Changsha	Hunan Province	6
2020	Zhuzhou Hi-Tech Group Co.	Zhuzhou	Hunan Province	8
2020	Changzhou Binjiang Investment Development Group Co.	Changzhou	Jiangsu Province	5
2020	Changzhou Binjiang Investment Development Group Co.	Changzhou	Jiangsu Province	5
2020	Jiangsu Liyang High-tech Zone Holding Group Co.	Changzhou	Jiangsu Province	6.2
2020	Jiangsu Transportation Holding Co.	Nanjing	Jiangsu Province	3
2020	Nanjing Metro Group Co.	Nanjing	Jiangsu Province	28
2020	Jiangsu Financial Leasing Co.	Nanjing	Jiangsu Province	10
2020	Jiangsu Province Railway Group Co.	Nanjing	Jiangsu Province	10
2020	Nanjing Jiangbei New District Public Utilities Holding Group Co.	Nanjing	Jiangsu Province	4
2020	Nanjing Financial City Construction Development Co.	Nanjing	Jiangsu Province	12
2020	Nanjing Financial City Construction Development Co.	Nanjing	Jiangsu Province	12
2020	Nanjing Metro Group Co.	Nanjing	Jiangsu Province	30
2020	Nanjing Metro Group Co.	Nanjing	Jiangsu Province	30
2020	Nanjing Jiangbei New Area Public Utilities Holding Group Co.	Nanjing	Jiangsu Province	4.9
2020	Nanjing Metro Group Co.	Nanjing	Jiangsu Province	20
2020	Nanjing Metro Group Co.	Nanjing	Jiangsu Province	20
2020	Nantong Dingtong Transportation Engineering Co.	Nantong	Jiangsu Province	10
2020	Rudong Xintiandi Investment Development Co.	Nantong	Jiangsu Province	5.5
2020	Jiangsu Shengze Investment Co.	Suzhou	Jiangsu Province	2
2020	Jiangsu Karen Building Materials Co.	Suzhou	Jiangsu Province	0.5
2020	Suzhou Wuzhong City Construction Investment Group Co.	Suzhou	Jiangsu Province	2
2020	Suzhou Golden Gun New Material Co.	Suzhou	Jiangsu Province	0.2
2020	Suzhou High-Tech Tram Group Co.	Suzhou	Jiangsu Province	4
2020	Suzhou High Speed Rail New City Economic Development Co.	Suzhou	Jiangsu Province	2
2020	Taizhou East New Town Development Group Co.	Taizhou	Jiangsu Province	4
2020	Wuxi Huishan Development and Construction Co.	Wuxi	Jiangsu Province	6
2020	Xinyi City Transportation Investment Co.	Xuzhou	Jiangsu Province	2
2020	Jianhu County Urban Construction Investment Group Co.	Yancheng	Jiangsu Province	7
2020	Jianhu County Urban Construction Investment Group Co.	Yancheng	Jiangsu Province	5
2020	Yancheng City State-owned Assets Investment Group Co.	Yancheng	Jiangsu Province	5
2020	Jianhu County Urban Construction Investment Group Co.	Yancheng	Jiangsu Province	4.5
2020	Jianhu County Urban Construction Investment Group Co.	Yancheng	Jiangsu Province	3
2020	Yancheng City Transportation Holding Group Co.	Yancheng	Jiangsu Province	5
2020	Yangzhou Ganjiang Urban Construction Development Co.	Yangzhou	Jiangsu Province	5
2020	Yangzhou Green Industry Investment and Development Holding (Group) Co.	Yangzhou	Jiangsu Province	5
2020	Yangzhou Green Industry Investment and Development Holding (Group) Co.	Yangzhou	Jiangsu Province	5
2020	Yangzhou Green Industry Investment and Development Holding (Group) Co.	Yangzhou	Jiangsu Province	5
2020	Yangzhou Yishengde Industrial Investment Group Co.	Yangzhou	Jiangsu Province	5
2020	Yangzhou Green Industry Investment and Development Holding (Group) Co.	Yangzhou	Jiangsu Province	5
2020	Bank of Ganzhou Co.	Ganzhou	Jiangxi Province	15
2020	Bank of Ganzhou Co.	Ganzhou	Jiangxi Province	15
2020	Ji'an City Construction Investment and Development Co.	Ji'an	Jiangxi Province	16
2020	Ji'an City Construction Investment Development Co.	Ji'an	Jiangxi Province	16
2020	Nanchang Railway Transportation Group Co.	Nanchang	Jiangxi Province	20
2020	Nanchang Railway Transportation Group Co.	Nanchang	Jiangxi Province	20
2020	Nanchang Rail Transit Group Co.	Nanchang	Jiangxi Province	20
2020	Nanchang Rail Transit Group Co.	Nanchang	Jiangxi Province	5
2020	Shangrao City Urban Construction Investment and Development Group Co.	Shangrao	Jiangxi Province	10
2020	Shangrao City Urban Construction Investment and Development Group Co.	Shangrao	Jiangxi Province	7
2020	Yichun Venture Capital Co.	Yichun	Jiangxi Province	7.4
2020	Shenyang Metro Group Co.	Shenyang	LiaoNing	5
2020	Shenyang Metro Group Co.	Shenyang	Liaoning Province	10
2020	Qilu Caijin (Shandong) Economic Development Co.	Jinan	Shandong Province	10
2020	Jinan Minsheng Industry Co.	Jinan	Shandong Province	5
2020	Qingdao Water Group Co.	Qingdao	Shandong Province	3
2020	Rizhao Water Group Co.	Rizhao	Shandong Province	5
2020	Shouguang Huinong New Rural Construction Investment Development Co.	Weifang	Shandong Province	5
2020	Shouguang Huinong New Rural Construction Investment Development Co.	Weifang	Shandong Province	6
2020	Shouguang Huinong New Rural Construction Investment and Development Co.	Weifang	Shandong Province	6
2020	Shaanxi Coal Industry Chemical Group Co.	Xi'an	Shaanxi Province	30
2020	Shaanxi Environmental Protection Industry Group Co.	Xi'an	Shaanxi Province	4
2020	Shaanxi Yushen Energy Development and Construction Group Co.	Yulin	Shaanxi Province	12
2020	Shaanxi Yushen Energy Development and Construction Group Co.	Yulin	Shaanxi Province	12
2020	Huatai Securities (Shanghai) Asset Management Co.	Shanghai	Shanghai	7.13
2020	Shanghai Guotai Junan Securities Asset Management Co.	Shanghai	Shanghai	20.06
2020	Shanghai Guotai Junan Securities Asset Management Co.	Shanghai	Shanghai	1.74
2020	Cheung Kong Securities (Shanghai) Asset Management Co.	Shanghai	Shanghai	0.33
2020	Cheung Kong Securities (Shanghai) Asset Management Co.	Shanghai	Shanghai	0.39
2020	Cheung Kong Securities (Shanghai) Asset Management Co.	Shanghai	Shanghai	0.36
2020	Cheung Kong Securities (Shanghai) Asset Management Co.	Shanghai	Shanghai	0.41
2020	Cheung Kong Securities (Shanghai) Asset Management Co.	Shanghai	Shanghai	0.38
2020	Cheung Kong Securities (Shanghai) Asset Management Co.	Shanghai	Shanghai	0.41
2020	Cheung Kong Securities (Shanghai) Asset Management Co.	Shanghai	Shanghai	0.39
2020	Cheung Kong Securities (Shanghai) Asset Management Co.	Shanghai	Shanghai	0.45
2020	Cheung Kong Securities (Shanghai) Asset Management Co.	Shanghai	Shanghai	0.42
2020	Cheung Kong Securities (Shanghai) Asset Management Co.	Shanghai	Shanghai	0.46
2020	Cheung Kong Securities (Shanghai) Asset Management Co.	Shanghai	Shanghai	0.4
2020	Huatai Securities (Shanghai) Asset Management Co.	Shanghai	Shanghai	5
2020	BOC International Securities Co.	Shanghai	Shanghai	1.29
2020	BOC International Securities Co.	Shanghai	Shanghai	6.43
2020	BOC International Securities Co.	Shanghai	Shanghai	0.41
2020	Shanghai Guotai Junan Securities Asset Management Co.	Shanghai	Shanghai	3.25
2020	Shanghai Guotai Junan Securities Asset Management Co.	Shanghai	Shanghai	3.37
2020	Shanghai Guotai Junan Securities Asset Management Co.	Shanghai	Shanghai	2.1
2020	Shanghai Guotai Junan Securities Asset Management Co.	Shanghai	Shanghai	0.76
2020	Shanghai Guotai Junan Securities Asset Management Co.	Shanghai	Shanghai	7.16
2020	Shanghai Guotai Junan Securities Asset Management Co.	Shanghai	Shanghai	0.37
2020	ICBC Credit Suisse Investment Management Co.	Shanghai	Shanghai	6.8
2020	ICBC Credit Suisse Investment Management Co.	Shanghai	Shanghai	0.45
2020	Chengdu Railway Transportation Group Co.	Chengdu	Sichuan Province	10
2020	Chengdu Xinjin Water City Water Investment Co.	Chengdu	Sichuan Province	5
2020	Sichuan Chuantou Energy Co.	Chengdu	Sichuan Province	5
2020	Yalong River Basin Hydropower Development Co.	Chengdu	Sichuan Province	10
2020	Yalong River Basin Hydropower Development Co.	Chengdu	Sichuan Province	10
2020	Chengdu Xinjin Water City Water Investment Co.	Chengdu	Sichuan Province	5
2020	Chengdu Railway Transportation Group Co.	Chengdu	Sichuan Province	10
2020	Sichuan Airport Group Co.	Chengdu	Sichuan Province	10
2020	Yalong River Basin Hydropower Development Co.	Chengdu	Sichuan Province	10
2020	Sichuan Airport Group Co.	Chengdu	Sichuan Province	10
2020	Dujiangyan Xingshi Group Co.	Chengdu	Sichuan Province	8
2020	Chengdu Tianfu Water City Environmental Asset Management Co.	Chengdu	Sichuan Province	4.2
2020	Chengdu Jinniu Environmental Investment and Development Group Co.	Chengdu	Sichuan Province	8
2020	Chengdu Jinniu Environmental Investment and Development Group Co.	Chengdu	Sichuan Province	8
2020	Renshou Development Investment Group Co.	Meishan	Sichuan Province	9
2020	Neijiang Construction Group Co.	Neijiang	Sichuan Province	0.3
2020	Neijiang Construction Group Co.	Neijiang	Sichuan Province	5.3
2020	Neijiang Construction Group Co.	Neijiang	Sichuan Province	0.3
2020	Neijiang Construction Group Co.	Neijiang	Sichuan Province	5.3
2020	Suining Hedong Development and Construction Investment Co.	Suining	Sichuan Province	6
2020	Suining Hedong Development and Construction Investment Co.	Suining	Sichuan Province	6
2020	Suining Hedong Development and Construction Investment Co.	Suining	Sichuan Province	4
2020	Suining Hedong Development and Construction Investment Co.	Suining	Sichuan Province	4
2020	Huaneng Tiancheng Finance Leasing Co.	Tianjin	Tianjin	5
2020	Tianjin Municipal Finance Bureau	Tianjin	Tianjin	12
2020	Tianjin Finance Bureau	Tianjin	Tianjin	12
2020	Tianjin Finance Bureau	Tianjin	Tianjin	12
2020	Datang Finance Leasing Co.	Tianjin	Tianjin	10
2020	Huaneng Tiancheng Finance Leasing Co.	Tianjin	Tianjin	9
2020	Huaneng Tiancheng Finance Leasing Co.	Tianjin	Tianjin	5
2020	Tianjin Energy Investment Group Co.	Tianjin	Tianjin	4
2020	Huaneng Tiancheng Finance Leasing Co.	Tianjin	Tianjin	5
2020	Tianjin Finance Bureau	Tianjin	Tianjin	5.2
2020	Tianjin Municipal Finance Bureau	Tianjin	Tianjin	5.2
2020	Tianjin Municipal Finance Bureau	Tianjin	Tianjin	5.2
2020	Tianjin Municipal Finance Bureau	Tianjin	Tianjin	10.4
2020	Tianjin Financial Services Bureau	Tianjin	Tianjin	10.4
2020	Tianjin Finance Bureau	Tianjin	Tianjin	10.4
2020	Huaneng Tiancheng Finance Leasing Co.	Tianjin	Tianjin	10
2020	Huaneng Tiancheng Finance Leasing Co.	Tianjin	Tianjin	10
2020	Shanshan High-Tech Energy Group Co.	Hong Kong	Hong Kong	9
2020	China Everbright Green Environmental Protection Co.	Hong Kong	Hong Kong	10
2020	Aksu Green Industry Development Group Co.	Aksu	Xinjiang Uygur Autonomous Region	10
2020	Great Wall Guoxing Financial Leasing Co.	Urumqi	Xinjiang Uygur Autonomous Region	10
2020	Huaneng Lancangjiang Hydropower Co.	Kunming	Yunnan Province	5
2020	Huaneng Lancangjiang Hydropower Co.	Kunming	Yunnan Province	10
2020	Yunnan Water Investment Co.	Kunming	Xinjiang Uygur Autonomous Region	3.3
2020	Yunnan Water Investment Co.	Kunming	Xinjiang Uygur Autonomous Region	3.3
2020	Yunnan Huadian Jinsha River Middle Stream Hydropower Development Co.	Kunming	Yunnan Province	5
2020	Tonglu Lutz Slow Life Experience Zone Tourism Development Co.	Hangzhou	Zhejiang Province	6.2
2020	Rongsheng Petrochemical Co.	Hangzhou	Zhejiang Province	10
2020	Jiande City Urban Construction Development Investment Co.	Hangzhou	Zhejiang Province	15
2020	Rongsheng Petrochemical Co.	Hangzhou	Zhejiang Province	10
2020	Tonglu Lutz Slow Life Experience Zone Tourism Development Co.	Hangzhou	Zhejiang Province	7.8
2020	Hangzhou Water Group Co.	Hangzhou	Zhejiang Province, China	10
2020	Changxing Transportation Investment Group Co.	Huzhou	Zhejiang Province, China	6.5
2020	Changxing Transportation Investment Group Co.	Huzhou	Zhejiang Province, China	6.5
2020	Changxing Transportation Investment Group Co.	Huzhou	Zhejiang Province, China	15
2020	Changxing County Yongxing Construction Development Co.	Huzhou	Zhejiang Province, China	7
2020	Changxing County Yongxing Construction Development Co.	Huzhou	Zhejiang Province, China	7
2020	Zhejiang Deqing Transportation Investment and Construction Co.	Huzhou	Zhejiang Province, China	9
2020	Changxing Xianshan Lake Tourism Investment and Development Co.	Huzhou	Zhejiang Province, China	7
2020	Anji County Transportation Investment Development Group Co.	Huzhou	Zhejiang Province, China	1
2020	Anji County City Northwest Development Co.	Huzhou	Zhejiang Province, China	8
2020	Zhejiang Deqing Transportation Investment and Construction Co.	Huzhou	Zhejiang Province, China	3.5
2020	Changxing Transportation Investment Group Co.	Huzhou	Zhejiang Province, China	6.5
2020	Changxing Transportation Investment Group Co.	Huzhou	Zhejiang Province, China	6.5
2020	Anji County City Northwest Development Co.	Huzhou	Zhejiang Province, China	6.8
2020	Tongxiang Zhendong New District Construction Investment Co.	Jiaxing	Zhejiang Province, China	10
2020	Tongxiang Zhendong New District Construction Investment Co.	Jiaxing	Zhejiang Province, China	10
2020	Ningbo Railway Transportation Group Co.	Ningbo	Zhejiang Province, China	20
2020	Ningbo Fenghua Investment Group Co.	Ningbo	Zhejiang Province, China	10
2020	Ningbo Fenghua District Investment Group Co.	Ningbo	Zhejiang Province, China	10
2020	Ningbo Railway Transportation Group Co.	Ningbo	Zhejiang Province, China	10
2020	Quzhou Qutong Development Group Co.	Quzhou	Zhejiang Province, China	5
2020	Zhejiang Xinchang County Investment Development Group Co.	Shaoxing	Zhejiang Province, China	9.6
2020	Shaoxing Shangyu District Transportation Group Co.	Shaoxing	Zhejiang Province, China	3
2020	Shengzhou Transportation Investment Development Group Co.	Shaoxing	Zhejiang Province, China	6
2020	Zhejiang Taizhou Expressway Group Co.	Taizhou	Zhejiang Province	0.6
2020	Chongqing Rail Transit (Group) Co.	Chongqing	Chongqing	15
2020	Chongqing Rail Transit (Group) Co.	Chongqing	Chongqing	15
2020	Chongqing Changshou Ecotourism Development Group Co.	Chongqing	Chongqing	6.73
2020	Chongqing Changshou Ecological Tourism Development Group Co.	Chongqing	Chongqing	3.27
2020	Chongqing Tongnan Urban Construction Investment (Group) Co.	Chongqing	Chongqing	10
2020	Chongqing Rural Commercial Bank Co.	Chongqing	Chongqing	20
2020	Chongqing Tourism Investment Group Co.	Chongqing	Chongqing	10
2021	Jianxin Trust Co.	Hefei	Anhui	22.9
2021	Jianxin Trust Co.	Hefei	Anhui	0.74
2021	Anhui Guoyuan Trust Co.	Hefei	Anhui	5
2021	Anhui Guoyuan Trust Co.	Hefei	Anhui	0.25
2021	Jianxin Trust Co.	Hefei	Anhui	10.15
2021	Anhui Energy Group Co.	Hefei	Anhui Province	6.5
2021	Jianxin Trust Co.	Hefei	Anhui Province	22.55
2021	Jianxin Trust Co.	Hefei	Anhui Province	1.01
2021	Jianxin Trust Co.	Hefei	Anhui Province	0.31
2021	Chaohu City Township Construction Investment Co.	Hefei	Anhui Province	1.5
2021	Jianxin Trust Co.	Hefei	Anhui Province	13.1
2021	Jianxin Trust Co.	Hefei	Anhui Province	0.78
2021	Jianxin Trust Co.	Hefei	Anhui Province	9.91
2021	Anhui Maanshan Rural Commercial Bank Co.	Maanshan	Anhui Province	2
2021	Mountain Eagle International Holdings Co.	Maanshan	Anhui Province	0.9
2021	Luneng New Energy (Group) Co.	Beijing	Beijing	10
2021	National Energy Group New Energy Co.	Beijing	Beijing, China	10
2021	State Power Investment Group Co.	Beijing	Beijing Municipality	6
2021	Huaneng International Power Co.	Beijing	Beijing	10
2021	State Power Investment Group Co.	Beijing	Beijing	5
2021	State Energy Investment Group Co.	Beijing	Beijing	50
2021	Beijing Infrastructure Investment Co.	Beijing	Beijing	7
2021	China Huadian Group Co.	Beijing	Beijing	10
2021	China Huadian Group Co.	Beijing	Beijing	5
2021	Yingda International Trust Co.	Beijing	Beijing	16.6
2021	Yingda International Trust Co.	Beijing	Beijing	0.9
2021	China Development Bank	Beijing	Beijing	192
2021	State Grid Corporation	Beijing	Beijing	50
2021	China Development Bank	Beijing	Beijing	78
2021	State Grid Corporation	Beijing	Beijing	60
2021	State Energy Group New Energy Co.	Beijing	Beijing	10
2021	State Grid Corporation	Beijing	Beijing	45
2021	Longyuan Power Group Co.	Beijing	Beijing	10.3
2021	Capital Airport Group Co.	Beijing	Beijing	30
2021	China Petroleum & Chemical Corporation	Beijing	Beijing	11
2021	Huaneng International Power Co.	Beijing	Beijing	25
2021	National Energy Group New Energy Co.	Beijing	Beijing	10
2021	CGN Wind Power Co.	Beijing	Beijing	10
2021	Capital Securities Co.	Beijing	Beijing	0.44
2021	Capital Securities Co.	Beijing	Beijing	0.46
2021	Capital Securities Co.	Beijing	Beijing	0.48
2021	Capital Securities Co.	Beijing	Beijing	0.5
2021	Capital Securities Co.	Beijing	Beijing	0.52
2021	Capital Securities Co.	Beijing	Beijing	0.54
2021	Capital Securities Co.	Beijing	Beijing	0.57
2021	Capital Securities Co.	Beijing	Beijing	0.59
2021	Capital Securities Co.	Beijing	Beijing	0.62
2021	Capital Securities Co.	Beijing	Beijing	0.64
2021	Capital Securities Co.	Beijing	Beijing	0.67
2021	Capital Securities Co.	Beijing	Beijing	0.7
2021	Capital Securities Co.	Beijing	Beijing	0.73
2021	Capital Securities Co.	Beijing	Beijing	0.77
2021	Capital Securities Co.	Beijing	Beijing	0.8
2021	Capital Securities Co.	Beijing	Beijing	0.48
2021	China Railway Investment Group Co.	Beijing	Beijing	20
2021	China Energy Conservation and Environmental Protection Group Co.	Beijing	Beijing	10
2021	China Three Gorges New Energy (Group) Co.	Beijing	Beijing	15
2021	Cinda Securities Co.	Beijing	Beijing	18
2021	Cinda Securities Co.	Beijing	Beijing	32.5
2021	Cinda Securities Co.	Beijing	Beijing	0.16
2021	China Development Securities Co.	Beijing	Beijing	4.75
2021	China Development Securities Co.	Beijing	Beijing	0.25
2021	Aluminum Corporation of China Limited	Beijing	Beijing	4
2021	China Huadian Group Co.	Beijing	Beijing	20
2021	China Huadian Group Co.	Beijing	Beijing	20
2021	CGN Wind Power Co.	Beijing	Beijing	10
2021	China Yangtze River Power Co.	Beijing	Beijing	15
2021	CGN Wind Power Co.	Beijing	Beijing	10
2021	National Energy Group New Energy Co.	Beijing	Beijing	10
2021	National Energy Group New Energy Co.	Beijing	Beijing	10
2021	National Energy Group New Energy Co.	Beijing	Beijing	10
2021	Beijing Energy Group Co.	Beijing	Beijing	10
2021	China Energy Conservation and Environmental Protection Group Co.	Beijing	Beijing	12
2021	Beijing Jingneng Clean Energy Power Co.	Beijing	Beijing	5
2021	National Energy Investment Group Co.	Beijing	Beijing	50
2021	China Development Bank	Beijing	Beijing	30
2021	State Energy Investment Group Co.	Beijing	Beijing	50
2021	China Development Bank	Beijing	Beijing	100
2021	Longyuan Power Group Co.	Beijing	Beijing	7.91
2021	Datang International Power Generation Co.	Beijing	Beijing	12
2021	National Energy Group New Energy Co.	Beijing	Beijing	10
2021	China International Capital Corporation Limited	Beijing	Beijing	1.6
2021	China International Capital Corporation Limited	Beijing	Beijing	1
2021	Kaisheng Technology Group Co.	Beijing	Beijing	10
2021	Huaxin International Trust Co.	Beijing	Beijing	40.49
2021	Huaxin International Trust Co.	Beijing	Beijing	0.01
2021	CGN Wind Power Co.	Beijing	Beijing	20
2021	Yingda International Trust Co.	Beijing	Beijing	15.2
2021	Yingda International Trust Limited Liability Company	Beijing	Beijing	0.8
2021	Yingda International Trust Limited Liability Company	Beijing	Beijing	5
2021	Yingda International Trust Limited Liability Company	Beijing	Beijing	0.26
2021	Datang International Power Generation Co.	Beijing	Beijing	15
2021	CGN Wind Power Co.	Beijing	Beijing	20
2021	CGN Wind Power Co.	Beijing	Beijing	20
2021	Yingda International Trust Company Limited	Beijing	Beijing	11.8
2021	Yingda International Trust Company Limited	Beijing	Beijing	0.7
2021	China Datang Group New Energy Co.	Beijing	Beijing	8
2021	China Agricultural Development Bank	Beijing	Beijing	100
2021	Industrial and Commercial Bank of China Limited	Beijing	Beijing	100
2021	CGN Wind Power Co.	Beijing	Beijing	15
2021	CGN Wind Power Co.	Beijing	Beijing	15
2021	Kaisheng Technology Group Co.	Beijing	Beijing	10
2021	Beixin Group Building Materials Co.	Beijing	Beijing	10
2021	National Petroleum Gas Pipeline Network Group Co.	Beijing	Beijing	60
2021	China Energy Construction Corporation	Beijing	Beijing	15
2021	Xinhua Hydropower Co.	Beijing	Beijing	10
2021	State Grid Integrated Energy Service Group Co.	Beijing	Beijing	10
2021	National Energy Group New Energy Co.	Beijing	Beijing	5
2021	Longyuan Power Group Co.	Beijing	Beijing	29.9
2021	State Oil and Gas Pipeline Network Group Co.	Beijing	Beijing	20
2021	National Oil and Gas Pipeline Network Group Co.	Beijing	Beijing	20
2021	China Development Bank	Beijing	Beijing	150
2021	China International Capital Corporation Limited	Beijing	Beijing	7.69
2021	China International Capital Corporation Limited	Beijing	Beijing	0.65
2021	CECC Road & Bridge Group Co.	Beijing	Beijing	12
2021	Beijing Jingneng Clean Energy Power Co.	Beijing	Beijing	10
2021	China International Capital Corporation Limited	Beijing	Beijing	40.73
2021	China International Capital Corporation Limited	Beijing	Beijing	4.27
2021	China International Capital Corporation Limited	Beijing	Beijing	20.87
2021	China International Capital Corporation Limited	Beijing	Beijing	0.01
2021	Yingda International Trust Co.	Beijing	Beijing	14.37
2021	China Energy Conservation and Environmental Protection Group Co.	Beijing	Beijing	5
2021	China Railway Investment Group Co.	Beijing	Beijing	8.8
2021	China International Capital Corporation Limited	Beijing	Beijing	10.95
2021	China International Capital Corporation Limited	Beijing	Beijing	14.03
2021	China International Capital Corporation Limited	Beijing	Beijing	1.32
2021	The Export-Import Bank of China	Beijing	Beijing	110
2021	China Petroleum & Chemical Corporation	Beijing	Beijing	25.5
2021	Huadian Furnace Energy Co.	Fuzhou	Fujian Province	20
2021	Xingcheng Securities Asset Management Co.	Fuzhou	Fujian Province	17
2021	Xingcheng Securities Asset Management Co.	Fuzhou	Fujian Province	12.05
2021	Xingcheng Securities Asset Management Co.	Fuzhou	Fujian Province	1.84
2021	Xingcheng Securities Asset Management Co.	Fuzhou	Fujian Province	1.68
2021	Xingcheng Securities Asset Management Co.	Fuzhou	Fujian Province	0.1
2021	Fujian Fuqing Nuclear Power Co.	Fuzhou	Fujian Province	10
2021	Huadian Fuzhou New Energy Co.	Fuzhou	Fujian Province	6
2021	Fujian Strait Environmental Protection Group Co.	Fuzhou	Fujian Province	1.5
2021	Huadian Fuzhou New Energy Co.	Fuzhou	Fujian Province	10
2021	Xingcheng Securities Asset Management Co.	Fuzhou	Fujian Province	6
2021	Xingcheng Securities Asset Management Co.	Fuzhou	Fujian Province	0.32
2021	Fujian Huadian Fortune Energy Development Co.	Fuzhou	Fujian Province	10
2021	Fujian Huadian Fortune Energy Development Co.	Fuzhou	Fujian Province	10
2021	Fujian Huadian Fortune Energy Development Co.	Fuzhou	Fujian Province	10
2021	Fujian Huadian Fortune Energy Development Co.	Fuzhou	Fujian Province	10
2021	Fujian Huadian Fortune Energy Development Co.	Fuzhou	Fujian Province	10
2021	Fujian Huadian Fortune Energy Development Co.	Fuzhou	Fujian Province	10
2021	Huadian New Energy Group Co.	Fuzhou	Fujian Province	10
2021	Huadian New Energy Group Co.	Fuzhou	Fujian Province	10
2021	Fujian Strait Environmental Protection Group Co.	Fuzhou	Fujian Province	1.5
2021	Zijin Mining Group Co.	Longyan	Fujian Province	3
2021	Quanzhou Transportation Development Group Co.	Quanzhou	Fujian Province	2
2021	Zhangzhou Jiulongjiang Group Co.	Zhangzhou	Fujian Province	3
2021	Hualong Securities Co.	Lanzhou	Gansu Province	0.59
2021	Hualong Securities Co.	Lanzhou	Gansu Province	0.73
2021	Hualong Securities Co.	Lanzhou	Gansu Province	0.79
2021	Hualong Securities Co.	Lanzhou	Gansu Province	0.68
2021	Hualong Securities Co.	Lanzhou	Gansu Province	0.71
2021	Hualong Securities Co.	Lanzhou	Gansu Province	0.19
2021	Everbright Xinglong Trust Co.	Lanzhou	Gansu Province	0.71
2021	Everbright Xinglong Trust Co.	Lanzhou	Gansu Province	0.68
2021	Everbright prosperous long trust limited liability company	Lanzhou	Gansu Province	1.16
2021	Guangda Xinglong Trust Limited Liability Company	Lanzhou	Gansu Province	0.15
2021	Guangdong Shunde Rural Commercial Bank Co.	Foshan	Guangdong Province	10
2021	Hanlan Environment Co.	Foshan	Guangdong Province	3
2021	China Southern Power Grid Co.	Guangzhou	Guangdong Province	20
2021	Guangzhou Public Transportation Group Co.	Guangzhou	Guangdong Province	13.47
2021	Guangzhou Public Transportation Group Co.	Guangzhou	Guangdong Province	0.03
2021	Knowledge City (Guangzhou) Investment Group Co.	Guangzhou	Guangdong Province	5
2021	Guangdong Energy Group Co.	Guangzhou	Guangdong Province	10
2021	Guangdong Energy Group Co.	Guangzhou	Guangdong Province	10
2021	Guangzhou Metro Group Co.	Guangzhou	Guangdong Province	20
2021	CCCC City Investment Holdings Limited	Guangzhou	Guangdong Province	10
2021	Guangzhou Metro Group Co.	Guangzhou	Guangdong Province	20
2021	Guangdong Electric Power Development Co.	Guangzhou	Guangdong Province	5
2021	Guangzhou Yuexiu Group Co.	Guangzhou	Guangdong Province	6
2021	Guangzhou Environmental Protection Investment Group Co.	Guangzhou	Guangdong Province	10
2021	Guangzhou Yuexiu Group Co.	Guangzhou	Guangdong Province	10
2021	Guangzhou Water Supply Co.	Guangzhou	Guangdong Province	2
2021	Guangzhou Water Supply Co.	Guangzhou	Guangdong Province	2
2021	Guangdong Environmental Protection Group Co.	Guangzhou	Guangdong Province	17
2021	Guangdong Environmental Protection Group Co.	Guangzhou	Guangdong Province	17
2021	Guangdong Environmental Protection Group Co.	Guangzhou	Guangdong Province	7.3
2021	Guangzhou Metro Group Co.	Guangzhou	Guangdong Province	20
2021	Guangzhou Yuexiu Group Co.	Guangzhou	Guangdong Province	8
2021	Shenzhen Metro Group Co.	Shenzhen	Guangdong Province	10
2021	Shenzhen Highway Group Co.	Shenzhen	Guangdong Province	12
2021	Shenzhen Shunfeng Tyson Holdings (Group) Co.	SHENZHEN	Guangdong Province	5
2021	Great Wall Securities Co.	SHENZHEN	Guangdong Province	0.15
2021	Great Wall Securities Co.	SHENZHEN	Guangdong Province	0.26
2021	Great Wall Securities Co.	SHENZHEN	Guangdong Province	0.33
2021	Great Wall Securities Co.	SHENZHEN	Guangdong Province	0.35
2021	Great Wall Securities Co.	SHENZHEN	Guangdong Province	0.39
2021	Great Wall Securities Co.	SHENZHEN	Guangdong Province	0.41
2021	Great Wall Securities Co.	SHENZHEN	Guangdong Province	0.43
2021	Great Wall Securities Co.	SHENZHEN	Guangdong Province	0.45
2021	Great Wall Securities Co.	SHENZHEN	Guangdong Province	0.47
2021	Great Wall Securities Co.	SHENZHEN	Guangdong Province	0.49
2021	Great Wall Securities Co.	SHENZHEN	Guangdong Province	0.53
2021	Great Wall Securities Co.	SHENZHEN	Guangdong Province	0.54
2021	Great Wall Securities Co.	SHENZHEN	Guangdong Province	0.26
2021	CGNPC International Finance Leasing Co.	SHENZHEN	Guangdong Province	8
2021	China Guangnan Nuclear Group Co.	SHENZHEN	Guangdong Province	8
2021	Shenzhen Metro Group Co.	SHENZHEN	Guangdong Province	10
2021	CITIC Securities Co.	SHENZHEN	Guangdong Province	21
2021	China Resources Finance & Leasing Co.	SHENZHEN	Guangdong Province	8
2021	China Resources SZITIC Trust Co.	SHENZHEN	Guangdong Province	19.85
2021	China Resources SZITIC Trust Co.	SHENZHEN	Guangdong Province	0.2
2021	Shenzhen Energy Group Co.	SHENZHEN	Guangdong Province	30
2021	Zhongshan Securities Co.	SHENZHEN	Guangdong Province	0.14
2021	Zhongshan Securities Co.	SHENZHEN	Guangdong Province	0.17
2021	Zhongshan Securities Co.	SHENZHEN	Guangdong Province	0.18
2021	Zhongshan Securities Co.	SHENZHEN	Guangdong Province	0.21
2021	Zhongshan Securities Co.	SHENZHEN	Guangdong Province	0.22
2021	Zhongshan Securities Co.	SHENZHEN	Guangdong Province	0.23
2021	Zhongshan Securities Co.	SHENZHEN	Guangdong Province	0.24
2021	Zhongshan Securities Co.	SHENZHEN	Guangdong Province	0.25
2021	Zhongshan Securities Co.	SHENZHEN	Guangdong Province	0.26
2021	Zhongshan Securities Company Limited	SHENZHEN	Guangdong Province	0.1
2021	Shenzhen Metro Group Co.	SHENZHEN	Guangdong Province	15
2021	Shenzhen Metro Group Co.	SHENZHEN	Guangdong Province	15
2021	Shenzhen Metro Group Co.	SHENZHEN	Guangdong Province	10
2021	Shouyou Guangzhong Asset Management Co.	SHENZHEN	Guangdong Province	4.8
2021	Shouyou Guangzhong Asset Management Co.	SHENZHEN	Guangdong Province	0.3
2021	CITIC Securities Co.	SHENZHEN	Guangdong Province	6.5
2021	CITIC Securities Co.	SHENZHEN	Guangdong Province	11.5
2021	CITIC Securities Co.	SHENZHEN	Guangdong Province	0.95
2021	Shenzhen Metro Group Co.	SHENZHEN	Guangdong Province	15
2021	China Resources Finance & Leasing Co.	SHENZHEN	Guangdong Province	7
2021	CGN International Finance Leasing Co.	SHENZHEN	Guangdong Province	7
2021	CITIC Securities Co.	SHENZHEN	Guangdong Province	4.86
2021	China Resources Finance & Leasing Co.	SHENZHEN	Guangdong Province	8
2021	CITIC Securities Co.	SHENZHEN	Guangdong Province	3.5
2021	CITIC Securities Co.	SHENZHEN	Guangdong Province	3.4
2021	CITIC Securities Co.	SHENZHEN	Guangdong Province	2.6
2021	CITIC Securities Co.	SHENZHEN	Guangdong Province	2
2021	CITIC Securities Co.	SHENZHEN	Guangdong Province	2.6
2021	CITIC Securities Co.	SHENZHEN	Guangdong Province	0.7
2021	Shenzhen Metro Group Co.	SHENZHEN	Guangdong Province	20
2021	Shenzhen Metro Group Co.	SHENZHEN	Guangdong Province	20
2021	Ping An Trust Co.	SHENZHEN	Guangdong Province	2.13
2021	Ping An Trust Co.	SHENZHEN	Guangdong Province	0.01
2021	China Guangnan Electric Power Co.	SHENZHEN	Guangdong Province	10
2021	China Construction Technology Group Co.	SHENZHEN	Guangdong Province	3
2021	China Fuel Investment Co.	Shenzhen	Guangdong Province	3
2021	Zhongshan Public Utilities Group Co.	Zhongshan	Guangdong Province	5
2021	Zhuhai Huafa Group Co.	Zhuhai	Guangdong Province	10
2021	Zhuhai Huafa Group Co.	Zhuhai	Guangdong Province	3
2021	Zhuhai Port Holdings Group Co.	Zhuhai	Guangdong Province	4
2021	Zhuhai Port Holdings Group Co.	Zhuhai	Guangdong Province	4
2021	Zhuhai Great Hengqin Group Co.	Zhuhai	Guangxi Zhuang Autonomous Region	8
2021	Liuzhou Bank Co.	Liuzhou	Guangxi Zhuang Autonomous Region	10
2021	Guangxi Energy Group Co.	Nanning	Guangxi Zhuang Autonomous Region	5
2021	Guangxi Guiguan Electric Power Co.	Nanning	Guangxi Zhuang Autonomous Region	10
2021	Guangxi Beibu Gulf Bank Co.	Nanning	Guangxi Zhuang Autonomous Region	20
2021	Guangxi Beibu Gulf Bank Co.	Nanning	Guangxi Zhuang Autonomous Region	20
2021	Guizhou Water Resources Investment (Group) Co.	Guiyang	Guizhou Province	20
2021	Huaneng Guixin Trust Co.	Guiyang	Guizhou Province	6
2021	Huaneng Guicheng Trust Co.	Guiyang	Guizhou Province	5.72
2021	Huaneng Guicheng Trust Co.	Guiyang	Guizhou Province	5.72
2021	Huaneng Gui Cheng Trust Co.	Guiyang	Guizhou Province	11.46
2021	Huaneng Guixin Trust Co.	Guiyang	Guizhou Province	0.42
2021	CEC Group Guiyang Survey and Design Research Institute Co.	Guiyang	Guizhou Province	2
2021	Huaneng Guicheng Trust Co.	Guiyang	Guizhou Province	5.72
2021	Huaneng Guicheng Trust Co.	Guiyang	Guizhou Province	11.46
2021	Bank of Guizhou Co.	Guiyang	Guizhou Province	50
2021	Huaneng Guicheng Trust Co.	Guiyang	Guizhou Province	16.14
2021	Guizhou Panzhou Hongteng Development and Investment Co.	Liupanshui	Guizhou Province	3
2021	Hainan Bank Co.	Haikou	Hainan Province	5
2021	Hainan Province Nongken Investment Holding Group Co.	Haikou	Hainan Province	8
2021	Bank of Hainan Co.	Haikou	Hainan Province	5
2021	Hainan Provincial Department of Finance	Haikou	Hainan Province	5.77
2021	Hainan Provincial Department of Finance	Haikou	Hainan Province	5.77
2021	Hainan Provincial Department of Finance	Haikou	Hainan Province	5.77
2021	Hainan Provincial Department of Finance	Haikou	Hainan Province	11.07
2021	Hainan Provincial Department of Finance	Haikou	Hainan Province	11.07
2021	Hainan Provincial Department of Finance	Haikou	Hainan Province	11.07
2021	China Huaneng Group Co.	Baoding	Hebei Province	20
2021	China Huaneng Group Co.	Baoding	Hebei Province	30
2021	China Huaneng Group Co.	Baoding	Hebei Province	10
2021	China Huaneng Group Co.	Baoding	Hebei Province	10
2021	China Huaneng Group Co.	Baoding	Hebei Province	20
2021	China Huaneng Group Co.	Baoding	Hebei Province	20
2021	Xintian Green Energy Co.	Shijiazhuang	Hebei Province	10.4
2021	Xintian Green Energy Co.	Shijiazhuang	Hebei Province	5
2021	Kaifeng State-owned Assets Investment and Management Group Co.	Kaifeng	Hebei Province	7
2021	Luoyang Luanchuan Molybdenum Group Co.	Luoyang	Henan Province	1.5
2021	Pinggao Group Co.	Pingdingshan	Henan Province	1.5
2021	Hundred Rui Trust Co.	Zhengzhou	Henan Province	28.31
2021	Hundred Rui Trust Co.	Zhengzhou	Henan Province	8.31
2021	Hundred Rui Trust Co.	Zhengzhou	Henan Province	28.31
2021	Henan Water Resources Investment Group Co.	Zhengzhou	Henan Province	5
2021	Hundred Rui Trust Co.	Zhengzhou	Henan Province	50.19
2021	Bry-Air Trust Co.	Zhengzhou	Henan Province	7.4
2021	Bry-Air Trust Co.	Zhengzhou	Henan Province	28.31
2021	Bry-Air Trust Co.	Zhengzhou	Henan Province	50.19
2021	Bry-Air Trust Co.	Zhengzhou	Henan Province	23.75
2021	Bry-Air Trust Co.	Zhengzhou	Henan Province	1.25
2021	Bry-Air Trust Co.	Zhengzhou	Henan Province	84.34
2021	China Yangtze Three Gorges Group Co.	Wuhan	Hubei Province	20
2021	China Yangtze River Three Gorges Group Co.	Wuhan	Hubei Province	10
2021	Wuhan Metro Group Co.	Wuhan	Hubei Province	20
2021	Wuhan Metro Group Co.	Wuhan	Hubei Province	20
2021	Wuhan Bishui Group Co.	Wuhan	Hubei Province	5
2021	China Three Gorges Group Co.	Wuhan	Hubei Province	30
2021	China Yangtze River Three Gorges Group Co.	Wuhan	Hubei Province	40
2021	BOCOM International Trust Co.	Wuhan	Hubei Province	11.15
2021	Wuhan Metro Group Co.	Wuhan	Hubei Province	20
2021	Wuhan Metro Group Co.	Wuhan	Hubei Province	20
2021	China Yangtze River Three Gorges Group Co.	Wuhan	Hubei Province	25
2021	Wuhan Metro Group Co.	Wuhan	Hubei Province	10
2021	Wuhan Metro Group Co.	Wuhan	Hubei Province	10
2021	China Three Gorges Group Co.	Wuhan	Hubei Province	25
2021	China Yangtze River Three Gorges Group Co.	Wuhan	Hubei Province	25
2021	China Yangtze River Three Gorges Group Co.	Wuhan	Hubei Province	25
2021	Hubei Energy Group Co.	Wuhan	Hubei Province	9
2021	China Yangtze Three Gorges Group Co.	Wuhan	Hubei Province	30
2021	China Yangtze Three Gorges Group Co.	Wuhan	Hubei Province	20
2021	China Yangtze River Three Gorges Group Co.	Wuhan	Hubei Province	10
2021	Wuhan Metro Group Co.	Wuhan	Hubei Province	20
2021	Wuhan Metro Group Co.	Wuhan	Hubei Province	20
2021	China Three Gorges Group Co.	Wuhan	Hubei Province	40
2021	China Three Gorges Group Co.	Wuhan	Hubei Province	30
2021	China Yangtze Three Gorges Group Co.	Wuhan	Hubei Province	30
2021	China Three Gorges Group Co.	Wuhan	Hubei Province	40
2021	China Yangtze Three Gorges Group Co.	Wuhan	Hubei Province	40
2021	Bank of Communications International Trust Co.	Wuhan	Hubei Province	8.85
2021	Yichang Xingfa Group Co.	Yichang	Hubei Province	7
2021	Yichang Xingfa Group Co.	Yichang	Hubei Province	7
2021	Yichang City Development Investment Group Co.	Yichang	Hubei Province	20
2021	Yichang City Development Investment Group Co.	Yichang	Hubei Province	20
2021	Changde City Dingcheng Jiangnan New City Construction Investment and Development Co.	Changde	Hunan Province	2
2021	Changde City Dingcheng Jiangnan New City Construction Investment and Development Co.	Changde	Hunan Province	2
2021	Ningxiang Economic and Technological Development Zone Construction Investment Co.	Changsha	Hunan Province	3.7
2021	Hunan Provincial Department of Finance	Changsha	Hunan Province	7.77
2021	Hunan Provincial Department of Finance	Changsha	Hunan Province	7.77
2021	Hunan Provincial Department of Finance	Changsha	Hunan Province	7.77
2021	Changsha Bank Co.	Changsha	Hunan Province	50
2021	Changsha Water Industry Group Co.	Changsha	Hunan Province	3
2021	Wuling Electric Power Co.	Changsha	Hunan Province	0.2
2021	Changchun Railway Transportation Group Co.	Changchun	Jilin Province	15
2021	Changchun Railway Transportation Group Co.	Changchun	Jilin Province	15
2021	Jiangsu Liyang High-tech Zone Holding Group Co.	Changzhou	Jiangsu Province	3.5
2021	Changzhou Railway Transportation Development Co.	Changzhou	Jiangsu Province	5
2021	Changzhou Tianning Construction Development Group Co.	Changzhou	Jiangsu Province	8
2021	Changzhou Tianning Construction Development Group Co.	Changzhou	Jiangsu Province	8
2021	Dongtai City Urban Construction Investment Development Group Co.	Yancheng	Jiangsu Province	10
2021	Huaian New City Investment and Development Group Co.	Huaian	Jiangsu Province	4
2021	Jiangsu Guoxin Group Co.	Nanjing	Jiangsu Province	7
2021	Zijin Trust Co.	Nanjing	Jiangsu Province	4.8
2021	Zijin Trust Co.	Nanjing	Jiangsu Province	5.55
2021	Zijin Trust Co.	Nanjing	Jiangsu Province	5.85
2021	Zijin Trust Co.	Nanjing	Jiangsu Province	0.8
2021	Nanjing Metro Group Co.	Nanjing	Jiangsu Province	30
2021	Nanjing Metro Group Co.	Nanjing	Jiangsu Province	30
2021	Nanjing Jiangbei New Area Science and Technology Investment Group Co.	Nanjing	Jiangsu Province	0.5
2021	Nanjing Financial City Construction Development Co.	Nanjing	Jiangsu Province	2
2021	Suyin Financial Leasing Co.	Nanjing	Jiangsu Province	20
2021	Nanjing Metro Group Co.	Nanjing	Jiangsu Province	10
2021	Nanjing South New City Convention and Exhibition Center Development Co.	Nanjing	Jiangsu Province	10
2021	Nanjing Financial City Construction and Development Co.	Nanjing	Jiangsu Province	10
2021	Bank of Nanjing Co.	Nanjing	Jiangsu Province	40
2021	Nanjing Jiangbei New Area Construction Investment Group Co.	Nanjing	Jiangsu Province	0.6
2021	Nanjing Gaochun Cultural Tourism Investment Co.	Nanjing	Jiangsu Province	1
2021	Nanjing Metro Group Co.	Nanjing	Jiangsu Province	10
2021	National Energy Group Jiangsu Power Co.	Nanjing	Jiangsu Province	3
2021	Jiangsu International Trust Co.	Nanjing	Jiangsu Province	9.8
2021	Jiangsu International Trust Co.	Nanjing	Jiangsu Province	0.49
2021	Bank of Nanjing Co.	Nanjing	Jiangsu Province	10
2021	Jiangsu Transportation Holdings Co.	Nanjing	Jiangsu Province	5
2021	Huaneng International Power Jiangsu Energy Development Co.	Nanjing	Jiangsu Province	3
2021	Nantong Tongzhou Huitong Investment Co.	Nantong	Jiangsu Province	8
2021	Nantong City Construction Group Co.	Nantong	Jiangsu Province	14
2021	Nantong City Construction Group Co.	Nantong	Jiangsu Province	14
2021	Jintongling Technology Group Co.	Nantong	Jiangsu Province	0.72
2021	Nantong City Construction Group Co.	Nantong	Jiangsu Province	14
2021	Nantong City Construction Group Co.	Nantong	Jiangsu Province	14
2021	Bank of Suzhou Co.	Suzhou	Jiangsu Province	10
2021	Suzhou Suzhou High-Tech Group Co.	Suzhou	Jiangsu Province	2
2021	Suzhou Water Group Co.	Suzhou	Jiangsu Province	2
2021	Suzhou Science and Technology City Development Group Co.	Suzhou	Jiangsu Province	2
2021	Suzhou Wuzhong Cultural Tourism Development Group Co.	Suzhou	Jiangsu Province	2
2021	Suzhou Taihu Lake Tourism Development Co.	Suzhou	Jiangsu Province	1.5
2021	Suzhou Taihu Lake Tourism Development Co.	Suzhou	Jiangsu Province	1.5
2021	Suzhou Gaoxin Tourism Industry Group Co.	Suzhou	Jiangsu Province	1
2021	Suzhou Water Affairs Group Co.	Suzhou	Jiangsu Province	2
2021	Dongwu Securities Co.	Suzhou	Jiangsu Province	1.73
2021	Soochow Securities Co.	Suzhou	Jiangsu Province	1.88
2021	Soochow Securities Co.	Suzhou	Jiangsu Province	1.54
2021	Soochow Securities Co.	Suzhou	Jiangsu Province	3.59
2021	Soochow Securities Co.	Suzhou	Jiangsu Province	0.47
2021	Suzhou Chinese Consortium Holding Co.	Suzhou	Jiangsu Province	1.5
2021	Suzhou Chinese Consortium Holding Co.	Suzhou	Jiangsu Province	4
2021	Suzhou Gaoxin Tram Group Co.	Suzhou	Jiangsu Province	3
2021	Jiangsu Shenghong Technology Co.	Suzhou	Jiangsu Province	5
2021	Suzhou Wu China Pacific Development Co.	Suzhou	Jiangsu Province	6.5
2021	Soochow Securities Co.	Suzhou	Jiangsu Province	10.12
2021	Soochow Securities Co.	Suzhou	Jiangsu Province	0.53
2021	Taicang Water Group Co.	Suzhou	Jiangsu Province	1.1
2021	Taicang Science and Education Culture Development Co.	Suzhou	Jiangsu Province	1
2021	Suzhou Scenic Garden Investment and Development Group Co.	Suzhou	Jiangsu Province	2
2021	Soochow Securities Co.	Suzhou	Jiangsu Province	1.37
2021	Soochow Securities Co.	Suzhou	Jiangsu Province	3.48
2021	Soochow Securities Co.	Suzhou	Jiangsu Province	3.85
2021	Soochow Securities Co.	Suzhou	Jiangsu Province	2.48
2021	Soochow Securities Co.	Suzhou	Jiangsu Province	0.59
2021	Soochow Securities Co.	Suzhou	Jiangsu Province	10
2021	Soochow Securities Co.	Suzhou	Jiangsu Province	0.53
2021	Kunshan Urban Construction Investment Development Group Co.	Suzhou	Jiangsu Province	2
2021	Suqian Cultural Tourism Development Group Co.	Suqian	Jiangsu Province	5
2021	Wuxi Lingshan Cultural Tourism Group Co.	Wuxi	Jiangsu Province	5
2021	Wuxi Transportation Industry Group Co.	Wuxi	Jiangsu Province	1
2021	Wuxi Transportation Industry Group Co.	Wuxi	Jiangsu Province	1
2021	Wuxi Lingshan Cultural Tourism Group Co.	Wuxi	Jiangsu Province	5
2021	Wuxi Taihu New City Development Group Co.	Wuxi	Jiangsu Province	6.7
2021	Xinyi City Investment Development Group Co.	Xuzhou	Jiangsu Province	6
2021	Xinyi City Investment and Development Group Co.	Xuzhou	Jiangsu Province	6
2021	Pei County State-owned Assets Management Co.	Xuzhou	Jiangsu Province	2
2021	Jianhu County Urban Construction Investment Group Co.	Yancheng	Jiangsu Province	3.2
2021	Yangzhou Green Industry Investment and Development Holding (Group) Co.	Yangzhou	Jiangsu Province	5
2021	Yangzhou Green Industry Investment and Development Holding (Group) Co.	Yangzhou	Jiangsu Province	5
2021	Yangzhou Yishengde Industrial Investment Group Co.	Yangzhou	Jiangsu Province	5
2021	Yangzhou Green Industry Investment and Development Holding (Group) Co.	Yangzhou	Jiangsu Province	5
2021	Yangzhou New Materials Investment Group Co.	Yangzhou	Jiangsu Province	7
2021	Yangzhou New Materials Investment Group Co.	Yangzhou	Jiangsu Province	7
2021	Yangzhou Green Industry Investment and Development Holding (Group) Co.	Yangzhou	Jiangsu Province	3
2021	Yangzhou Green Industry Investment and Development Holding (Group) Co.	Yangzhou	Jiangsu Province	2
2021	Yangzhou New Materials Investment Group Co.	Yangzhou	Jiangsu Province	2
2021	Yangzhou New Materials Investment Group Co.	Yangzhou	Jiangsu Province	2
2021	Yangzhou Green Industry Investment and Development Holding (Group) Co.	Yangzhou	Jiangsu Province	3
2021	Fuzhou City Linchuan District Township Construction Development Investment Co.	Fuzhou	Jiangxi Province	5
2021	Fuzhou City Linchuan District Township Construction Development Investment Co.	Fuzhou	Jiangxi Province	5
2021	Fuzhou City Linchuan District Township Construction Development Investment Co.	Fuzhou	Jiangxi Province	5
2021	Fuzhou City Linchuan District Township Construction Development Investment Co.	Fuzhou	Jiangxi Province	5
2021	Fuzhou Municipal State-owned Assets Investment Holding Group Co.	Fuzhou	Jiangxi Province	9
2021	Fuzhou Municipal State-owned Assets Investment Holding Group Co.	Fuzhou	Jiangxi Province	9
2021	Fuzhou Municipal State-owned Assets Investment Holding Group Co.	Fuzhou	Jiangxi Province	9
2021	Fuzhou Municipal State-owned Assets Investment Holding Group Co.	Fuzhou	Jiangxi Province	9
2021	Ji'an New Luling Investment Development Co.	Ji'an	Jiangxi Province	10
2021	Ji'an New Luling Investment Development Co.	Ji'an	Jiangxi Province	10
2021	Jingdezhen City Urban Construction Investment Group Co.	Jingdezhen	Jiangxi Province	3
2021	Jingdezhen City Urban Construction Investment Group Co.	Jingdezhen	Jiangxi Province	3
2021	Jiujiang Poyang Lake Ecological Construction Co.	Jiujiang	Jiangxi Province	5
2021	Nanchang Railway Transportation Group Co.	Nanchang	Jiangxi Province	5
2021	Nanchang Railway Transportation Group Co.	Nanchang	Jiangxi Province	10
2021	Jiangxi Province Transportation Investment Group Co.	Nanchang	Jiangxi Province	1
2021	Nanchang Rail Transit Group Co.	Nanchang	Jiangxi Province	5
2021	Nanchang Rail Transit Group Co.	Nanchang	Jiangxi Province	10
2021	Nanchang Rail Transit Group Co.	Nanchang	Jiangxi Province	5
2021	Nanchang Rail Transit Group Co.	Nanchang	Jiangxi Province	5
2021	Fengcheng Development Investment Holding Group Co.	Yichun	Jiangxi Province	8
2021	Fengcheng Development Investment Holding Group Co.	Yichun	Jiangxi Province	8
2021	Jiangxi Copper Group Co.	Yingtan	Jiangxi Province	1
2021	Guodian Power Development Co.	Dalian	LiaoNing	8.4
2021	Guodian Power Development Co.	Dalian	LiaoNing	10
2021	Guodian Power Development Co.	Dalian	LiaoNing	8
2021	Guodian Power Development Co.	Dalian	LiaoNing	6
2021	Guodian Power Development Co.	Dalian	LiaoNing	2
2021	Shenyang Metro Group Co.	Shenyang	LiaoNing	10
2021	Shenyang Metro Group Co.	Shenyang	Liaoning Province	5
2021	Inner Mongolia Baosteel Steel Union Co.	Baotou	Inner Mongolia Autonomous Region	5
2021	North United Power Co.	Hohhot	Inner Mongolia Autonomous Region	5
2021	Jinan Railway Transportation Group Co.	Jinan	Shandong Province	30
2021	Shandong Energy Group Co.	Jinan	Shandong Province	10
2021	Huadian International Power Co.	Jinan	Shandong Province	23
2021	Shandong Electric Group Co.	Jinan	Shandong Province	3
2021	Shandong Public Utilities Holding Co.	Jining	Shandong Province	2.6
2021	Linyi Investment and Development Group Co.	Linyi	Shandong Province	15
2021	Linyi City Construction Investment Group Co.	Linyi	Shandong Province	0.5
2021	Linyi City Development Group Co.	Linyi	Shandong Province	10
2021	Linyi City Development Group Limited	Linyi	Shandong Province	8
2021	Linyi Investment and Development Group Co.	Linyi	Shandong Province	15
2021	Qingdao Metro Group Co.	Qingdao	Shandong Province	5
2021	Qingdao Metro Group Co.	Qingdao	Shandong Province	7.5
2021	Qingdao City Investment New Energy Investment Co.	Qingdao	Shandong Province	5
2021	Rongcheng Xinhai Investment Co.	Weihai	Shandong Province	5
2021	Weifang Urban West Investment Development Group Co.	Weifang	Shandong Province	4
2021	Shandong Nuclear Power Co.	Yantai	Shandong Province	6
2021	Longkou City Urban and Rural Construction Investment Development Co.	Yantai	Shandong Province	10
2021	Longkou City Urban and Rural Construction Investment Development Co.	Yantai	Shandong Province	10
2021	Yantai Salvage Bureau	Yantai	Shandong Province	3
2021	Jinneng Holding Power Group Co.	Taiyuan	Shanxi Province	5
2021	Jinneng Holding Shanxi Power Co.	Taiyuan	Shanxi Province	1.5
2021	Xi'an Municipal Railway Transportation Group Co.	Xi'an	Shaanxi Province	10
2021	Xi'an Municipal Railway Transportation Group Co.	Xi'an	Shaanxi Province	10
2021	Xi'an Municipal Railway Transportation Group Co.	Xi'an	Shaanxi Province	15
2021	Xi'an Municipal Railway Transportation Group Co.	Xi'an	Shaanxi Province	15
2021	Yan'an Tourism (Group) Co.	Yan'an	Shaanxi Province	2
2021	Yan'an Tourism (Group) Co.	Yan'an	Shaanxi Province	2
2021	Deppon Securities Asset Management Co.	Shanghai	Shanghai	0.58
2021	Deppon Securities Asset Management Co.	Shanghai	Shanghai	0.65
2021	Deppon Securities Asset Management Co.	Shanghai	Shanghai	0.68
2021	Deppon Securities Asset Management Co.	Shanghai	Shanghai	0.71
2021	Deppon Securities Asset Management Co.	Shanghai	Shanghai	0.74
2021	Deppon Securities Asset Management Co.	Shanghai	Shanghai	0.78
2021	Deppon Securities Asset Management Co.	Shanghai	Shanghai	0.82
2021	Deppon Securities Asset Management Co.	Shanghai	Shanghai	0.26
2021	Huatai Securities (Shanghai) Asset Management Co.	Shanghai	Shanghai	25
2021	Huatai Securities (Shanghai) Asset Management Co.	Shanghai	Shanghai	27
2021	Huatai Securities (Shanghai) Asset Management Co.	Shanghai	Shanghai	0.53
2021	Shanghai Guotai Junan Securities Asset Management Co.	Shanghai	Shanghai	8.57
2021	Shanghai Guotai Junan Securities Asset Management Co.	Shanghai	Shanghai	3.65
2021	Shanghai Guotai Junan Securities Asset Management Co.	Shanghai	Shanghai	0.64
2021	Huatai Securities (Shanghai) Asset Management Co.	Shanghai	Shanghai	8
2021	Shanghai Zhangjiang Hi-Tech Park Development Co.	Shanghai	Shanghai	10.8
2021	Shanghai International Trust Co.	Shanghai	Shanghai	5.5
2021	Shanghai International Trust Co.	Shanghai	Shanghai	2.6
2021	Shanghai International Trust Co.	Shanghai	Shanghai	0.4
2021	Shanghai Guotai Junan Securities Asset Management Co.	Shanghai	Shanghai	2.44
2021	Shanghai Guotai Junan Securities Asset Management Co.	Shanghai	Shanghai	9.94
2021	Shanghai Guotai Junan Securities Asset Management Co.	Shanghai	Shanghai	0.64
2021	Shanghai Environment Group Co.	Shanghai	Shanghai	2
2021	AVIC International Financial Leasing Co.	Shanghai	Shanghai	5
2021	Puyin Financial Leasing Co.	Shanghai	Shanghai	30
2021	Tianfeng (Shanghai) Securities Asset Management Co.	Shanghai	Shanghai	5.85
2021	Tianfeng (Shanghai) Securities Asset Management Co.	Shanghai	Shanghai	3.7
2021	Tianfeng (Shanghai) Securities Asset Management Co.	Shanghai	Shanghai	0.29
2021	CECC Ronghe Financial Leasing Co.	Shanghai	Shanghai	10
2021	Shenneng Co.	Shanghai	Shanghai	10
2021	CLP Investment Ronghe Financial Leasing Co.	Shanghai	Shanghai	12
2021	CLP Investment Ronghe Financial Leasing Co.	Shanghai	Shanghai	3
2021	Huatai Securities (Shanghai) Asset Management Co.	Shanghai	Shanghai	11.42
2021	Huatai Securities (Shanghai) Asset Management Co.	Shanghai	Shanghai	2.7
2021	Huatai Securities (Shanghai) Asset Management Co.	Shanghai	Shanghai	0.75
2021	Shanghai International Trust Co.	Shanghai	Shanghai	17.3
2021	Shanghai Environment Group Co.	Shanghai	Shanghai	3
2021	Huatai Securities (Shanghai) Asset Management Co.	Shanghai	Shanghai	0.92
2021	Huatai Securities (Shanghai) Asset Management Co.	Shanghai	Shanghai	0.92
2021	Huatai Securities (Shanghai) Asset Management Co.	Shanghai	Shanghai	0.93
2021	Huatai Securities (Shanghai) Asset Management Co.	Shanghai	Shanghai	0.97
2021	Huatai Securities (Shanghai) Asset Management Co.	Shanghai	Shanghai	1.01
2021	Shanghai Everbright Securities Asset Management Co.	Shanghai	Shanghai	6.22
2021	Shanghai Everbright Securities Asset Management Co.	Shanghai	Shanghai	3.62
2021	Shanghai Everbright Securities Asset Management Co.	Shanghai	Shanghai	0.54
2021	CEC Ronghe Financial Leasing Co.	Shanghai	Shanghai	10
2021	Shanghai Guotai Junan Securities Asset Management Co.	Shanghai	Shanghai	2.52
2021	Shanghai Guotai Junan Securities Asset Management Co.	Shanghai	Shanghai	2.8
2021	Shanghai Guotai Junan Securities Asset Management Co.	Shanghai	Shanghai	0.98
2021	Shanghai Guotai Junan Securities Asset Management Co.	Shanghai	Shanghai	0.7
2021	Shanghai Yongxing Securities Asset Management Co.	Shanghai	Shanghai	8.12
2021	Shanghai Yongxing Securities Asset Management Co.	Shanghai	Shanghai	0.48
2021	Shanghai Yongxing Securities Asset Management Co.	Shanghai	Shanghai	1.7
2021	CEC Ronghe Financial Leasing Co.	Shanghai	Shanghai	10
2021	Shanghai Guotai Junan Securities Asset Management Co.	Shanghai	Shanghai	7.6
2021	Shanghai Guotai Junan Securities Asset Management Co.	Shanghai	Shanghai	7.5
2021	Shanghai Guotai Junan Securities Asset Management Co.	Shanghai	Shanghai	0.8
2021	CNNC Financial Leasing Co.	Shanghai	Shanghai	13
2021	Cheung Kong Securities (Shanghai) Asset Management Co.	Shanghai	Shanghai	0.28
2021	Cheung Kong Securities (Shanghai) Asset Management Co.	Shanghai	Shanghai	0.27
2021	Cheung Kong Securities (Shanghai) Asset Management Co.	Shanghai	Shanghai	0.28
2021	Cheung Kong Securities (Shanghai) Asset Management Co.	Shanghai	Shanghai	0.3
2021	Cheung Kong Securities (Shanghai) Asset Management Co.	Shanghai	Shanghai	0.32
2021	Cheung Kong Securities (Shanghai) Asset Management Co.	Shanghai	Shanghai	0.34
2021	Cheung Kong Securities (Shanghai) Asset Management Co.	Shanghai	Shanghai	0.36
2021	Cheung Kong Securities (Shanghai) Asset Management Co.	Shanghai	Shanghai	0.38
2021	Cheung Kong Securities (Shanghai) Asset Management Co.	Shanghai	Shanghai	0.4
2021	Cheung Kong Securities (Shanghai) Asset Management Co.	Shanghai	Shanghai	0.16
2021	CNNC Finance & Leasing Co.	Shanghai	Shanghai	5
2021	Huatai Securities (Shanghai) Asset Management Co.	Shanghai	Shanghai	17.5
2021	Huatai Securities (Shanghai) Asset Management Co.	Shanghai	Shanghai	1.9
2021	Shanghai Guotai Junan Securities Asset Management Co.	Shanghai	Shanghai	10.92
2021	Shanghai Guotai Junan Securities Asset Management Co.	Shanghai	Shanghai	0.7
2021	Chengdu Jiaotzu Financial Holding Group Co.	Chengdu	Sichuan Province	6
2021	Sichuan Airport Group Co.	Chengdu	Sichuan Province	5
2021	Yalong River Basin Hydropower Development Co.	Chengdu	Sichuan Province	3
2021	Chengdu Jinniu Environmental Investment Development Group Co.	Chengdu	Sichuan Province	8
2021	Chengdu Jinniu Environmental Investment Development Group Co.	Chengdu	Sichuan Province	8
2021	Yalong River Basin Hydropower Development Co.	Chengdu	Sichuan Province	10
2021	Sichuan Airport Group Co.	Chengdu	Sichuan Province	10
2021	Yalong River Basin Hydropower Development Co.	Chengdu	Sichuan Province	7
2021	Sichuan Energy Investment Group Co.	Chengdu	Sichuan Province	20
2021	Chengdu Xiangcheng Investment Group Co.	Chengdu	Sichuan Province	0.66
2021	Sichuan Sichuan Chuantou Energy Co.	Chengdu	Sichuan Province	9
2021	Chengdu Xingcheng Investment Group Co.	Chengdu	Sichuan Province	5
2021	Chengdu Railway Transportation Group Co.	Chengdu	Sichuan Province	5
2021	China Eastern Electric Group Co.	Chengdu	Sichuan Province	1.9
2021	Dazhou Development (Holding) Co.	Dazhou	Sichuan Province	5
2021	Dazhou Gaoxin Kechuang Co.	Dazhou	Sichuan Province	4.6
2021	Dazhou High-tech Science and Technology Co.	Dazhou	Sichuan Province	4.6
2021	Luzhou Huixing Investment Group Co.	Luzhou	Sichuan Province	2.1
2021	Luzhou Huixing Investment Group Co.	Luzhou	Sichuan Province	4.9
2021	Renshou Development Investment Group Co.	Meishan	Sichuan Province	4
2021	Suining Fuyuan Industry Co.	Suining	Sichuan Province	1
2021	Suining Fuyuan Industrial Co.	Suining	Sichuan Province	1
2021	Huaneng Tiancheng Finance Leasing Co.	Tianjin	Tianjin	10
2021	Huaneng Tiancheng Financial Leasing Co.	Tianjin	Tianjin	10
2021	Huaneng Tiancheng Financial Leasing Co.	Tianjin	Tianjin	10
2021	Huaneng Tiancheng Financial Leasing Co.	Tianjin	Tianjin	35
2021	Huaneng Tiancheng Financial Leasing Co.	Tianjin	Tianjin	15
2021	Huaneng Tiancheng Financial Leasing Co.	Tianjin	Tianjin	5
2021	Huaneng Tiancheng Financial Leasing Co.	Tianjin	Tianjin	5
2021	Huaneng Tiancheng Financial Leasing Co.	Tianjin	Tianjin	10
2021	Three Gorges Financial Leasing Co.	Tianjin	Tianjin	10
2021	Huadian Financial Leasing Co.	Tianjin	Tianjin	5
2021	Huadian Financial Leasing Co.	Tianjin	Tianjin	5
2021	China Everbright Green Co.	Hong Kong	Hong Kong	10
2021	China Power International Development Co.	Hong Kong	Hong Kong	10
2021	Hungary	Hong Kong	Hong Kong	10
2021	Aksu Green Industry Development Group Co.	Aksu	Xinjiang Uygur Autonomous Region	10
2021	Xinjiang Changji Rural Commercial Bank Co.	Changji Hui Autonomous Prefecture	Xinjiang Uygur Autonomous Region	0.55
2021	Great Wall Guoxing Financial Leasing Co.	Urumqi	Xinjiang Uygur Autonomous Region	10
2021	Urumqi Urban Railway Group Co.	Urumqi	Xinjiang Uygur Autonomous Region	5
2021	Urumqi Urban Railway Group Co.	Urumqi	Xinjiang Uygur Autonomous Region	5
2021	Huaneng Lancangjiang Hydropower Co.	Kunming	Xinjiang Uygur Autonomous Region, Xinjiang Uygur Autonomous Region	5
2021	Huaneng Lancangjiang Hydropower Co.	Kunming	Xinjiang Uygur Autonomous Region	5
2021	Yunnan Energy Investment Group Co.	Kunming	Xinjiang Uygur Autonomous Region	12
2021	Kunming Railway Transportation Group Co.	Kunming	Xinjiang Uygur Autonomous Region	15
2021	Kunming Railway Transportation Group Co.	Kunming	Xinjiang Uygur Autonomous Region	15
2021	Huaneng Lancangjiang Hydropower Co.	Kunming	Yunnan Province	5
2021	Kunming Railway Transportation Group Co.	Kunming	Yunnan Province	10
2021	Huaneng Lancangjiang Hydropower Co.	Kunming	Yunnan Province	5
2021	Kunming Railway Transportation Group Co.	Kunming	Yunnan Province	15
2021	Kunming Railway Transportation Group Co.	Kunming	Yunnan Province	5
2021	Kunming Dianchi Investment Co.	Kunming	Yunnan Province	10
2021	Huaneng Lancangjiang Hydropower Co.	Kunming	Yunnan Province	5
2021	Yunnan International Trust Co.	Kunming	Yunnan Province	4.98
2021	Yunnan International Trust Co.	Kunming	Yunnan Province	0.02
2021	Kunming Dianchi Investment Co.	Kunming	Yunnan Province	10
2021	China Construction Investment Trust Co.	Hangzhou	Zhejiang Province	5.69
2021	China Construction Investment Trust Co.	Hangzhou	Zhejiang Province	0.2
2021	Zhejiang Energy Group Co.	Hangzhou	Zhejiang Province	10
2021	Zhejiang Energy Group Co.	Hangzhou	Zhejiang Province	5
2021	China Construction Investment Trust Co.	Hangzhou	Zhejiang Province	6.45
2021	China Construction Investment Trust Co.	Hangzhou	Zhejiang Province, China	0.27
2021	Hangzhou West Lake Cultural Tourism Investment Group Co.	Hangzhou	Zhejiang Province, China	4
2021	Zhejiang Nanxun Rural Commercial Bank Co.	Huzhou	Zhejiang Province, China	2
2021	Deqing County Construction Development Group Co.	Huzhou	Zhejiang Province, China	4
2021	Deqing County Cultural Tourism Development Group Co.	Huzhou	Zhejiang Province, China	10
2021	Zhejiang Changxing Financial Holding Group Co.	Huzhou	Zhejiang Province, China	5
2021	Zhejiang Changxing Financial Holding Group Co.	Huzhou	Zhejiang Province, China	5
2021	Huzhou City Investment Development Group Co.	Huzhou	Zhejiang Province, China	10
2021	Changxing City Construction Investment Group Co.	Huzhou	Zhejiang Province, China	5
2021	Changxing City Construction Investment Group Co.	Huzhou	Zhejiang Province, China	5
2021	Zhejiang Anji Xiuzhu Greening Engineering Co.	Huzhou	Zhejiang Province, China	8.5
2021	Zhejiang Deqing Economic Development Investment Group Co.	Huzhou	Zhejiang Province, China	3.8
2021	Zhejiang Huzhou Nanxun Economic Construction Development Co.	Huzhou	Zhejiang Province, China	3.8
2021	Changxing City Construction Investment Group Co.	Huzhou	Zhejiang Province, China	6.8
2021	Zhejiang Changxing Financial Holding Group Co.	Huzhou	Zhejiang Province, China	5
2021	Zhejiang Changxing Financial Holding Group Co.	Huzhou	Zhejiang Province, China	5
2021	Huzhou City Investment Development Group Co.	Huzhou	Zhejiang Province, China	5
2021	Changxing Transportation Investment Group Co.	Huzhou	Zhejiang Province, China	5
2021	Zhejiang Huzhou Nanxun Economic Construction Development Co.	Huzhou	Zhejiang Province, China	4.5
2021	Changxing City Construction Investment Group Co.	Huzhou	Zhejiang Province, China	6.2
2021	Jiaxing Binhai Holding Group Co.	Jiaxing	Zhejiang Province, China	7
2021	China Jushi Co.	Jiaxing	Zhejiang Province, China	5
2021	Jiaxing Binhai Holding Group Co.	Jiaxing	Zhejiang Province, China	3
2021	Jinhua Wucheng District Urban and Rural Construction Investment Group Co.	Jinhua	Zhejiang Province, China	6
2021	Red Lion Holding Group Co.	Jinhua	Zhejiang Province, China	1
2021	Ningbo Fenghua District Agricultural and Commercial Development Group Co.	Ningbo	Zhejiang Province, China	5
2021	Ningbo Railway Transportation Group Co.	Ningbo	Zhejiang Province, China	20
2021	Ningbo Zhongpu Petrochemical Investment Group Co.	Ningbo	Zhejiang Province, China	3
2021	Shaoxing Binhai New Area Development Group Co.	Shaoxing	Zhejiang Province, China	11
2021	Shengzhou Transportation Investment Development Group Co.	Shaoxing	Zhejiang Province, China	4
2021	Shaoxing Shangyu District State-owned Capital Investment and Operation Co.	Shaoxing	Zhejiang Province, China	10
2021	Shaoxing Shangyu District State-owned Capital Investment Operation Co.	Shaoxing	Zhejiang Province, China	10
2021	Shaoxing Railway Transportation Group Co.	Shaoxing	Zhejiang Province, China	7
2021	Zhuji City Transportation Infrastructure Construction Co.	Introduction	Zhejiang Province, China	7
2021	Shaoxing Shangyu District State-owned Capital Investment Operation Co.	Introduction	Zhejiang Province, China	10
2021	Shaoxing Shangyu District State-owned Capital Investment Operation Co.	Shaoxing	Zhejiang Province, China	10
2021	Wenzhou City Transportation Group Co.	wenzhou	Zhejiang Province, China	2
2021	Zhoushan Dinghai District Urban and Rural Construction Group Co.	Zhoushan	Zhejiang Province	5.2
2021	Chongqing Rail Transit (Group) Co.	Chongqing	Chongqing	10
2021	Chongqing Rail Transit (Group) Co.	Chongqing	Chongqing	10
2021	Bank of Chongqing Co.	Chongqing	Chongqing	20
2021	Chongqing Wansheng Economic and Technological Development Zone Development and Investment Group Co.	Chongqing	Chongqing	8
2021	Chongqing Wansheng Economic and Technological Development Zone Development and Investment Group Co.	Chongqing	Chongqing	2
2021	Chongqing Rail Transit (Group) Co.	Chongqing	Chongqing	6
2021	Chongqing Rail Transit (Group) Co.	Chongqing	Chongqing	10
2021	Chongqing Airport Group Co.	Chongqing	Chongqing	5
2021	Chongqing Rural Commercial Bank Co.	Chongqing	Chongqing	10
2021	Chongqing Rural Commercial Bank Co.	Chongqing	Chongqing	20
2021	Chongqing Wansheng Economic and Technological Development Zone Development and Investment Group Co.	Chongqing	Chongqing	8
2021	Chongqing Railway Transportation (Group) Co.	Chongqing	Chongqing	15
2021	Chongqing Kanda Environmental Protection Industry (Group) Co.	Chongqing	Chongqing	3
2021	Chongqing Railway Transportation (Group) Co.	Chongqing	Chongqing	5
2021	Chongqing Sanfeng Environmental Group Co.	Chongqing	Chongqing	10
2022	Jianxin Trust Co.	Hefei	Anhui	20.69
2022	Jianxin Trust Co.	Hefei	Anhui	4.87
2022	Jianxin Trust Co.	Hefei	Anhui	0.53
2022	Jianxin Trust Co.	Hefei	Anhui	12.55
2022	Jianxin Trust Co.	Hefei	Anhui	5.95
2022	Huishang Bank Co.	Hefei	Anhui Province	50
2022	Jianxin Trust Co.	Hefei	Anhui Province	19.49
2022	Anhui Maanshan Rural Commercial Bank Co.	Maanshan	Anhui Province	4
2022	Maanshan Cihu High-tech Industrial Development Zone Investment and Development Co.	Maanshan	Anhui Province	12
2022	Maanshan Cihu High-tech Industrial Development Zone Investment Development Co.	Maanshan	Anhui Province	12
2022	Tongling Construction Investment Holding Co.	Tongling	Anhui Province	6.2
2022	China Yangtze River Power Co.	Beijing	Beijing	5
2022	China Yangtze River Power Co.	Beijing	Beijing, China	20
2022	China Development Bank	Beijing	Beijing Municipality	148.7
2022	China Development Bank	Beijing	Beijing	1.3
2022	National Oil and Gas Pipeline Network Group Co.	Beijing	Beijing	50
2022	National Oil and Gas Pipeline Network Group Co.	Beijing	Beijing	40
2022	National Oil and Gas Pipeline Network Group Co.	Beijing	Beijing	40
2022	National Oil and Gas Pipeline Network Group Co.	Beijing	Beijing	20
2022	China Electric Power Construction Co.	Beijing	Beijing	30
2022	China Three Gorges New Energy (Group) Co.	Beijing	Beijing	20
2022	Bank of China Limited	Beijing	Beijing	300
2022	National Energy Group New Energy Co.	Beijing	Beijing	10
2022	Aluminum Corporation of China Limited	Beijing	Beijing	4
2022	China Energy Conservation Solar Energy Co.	Beijing	Beijing	10
2022	CGN Wind Power Co.	Beijing	Beijing	15
2022	CGN Wind Power Co.	Beijing	Beijing	5
2022	China Nuclear Power Corporation	Beijing	Beijing	24
2022	Beijing Bishuiyuan Technology Co.	Beijing	Beijing	3
2022	Yingda International Trust Co.	Beijing	Beijing	14.37
2022	China National Nuclear Corporation	Beijing	Beijing	10
2022	China National Nuclear Corporation	Beijing	Beijing	20
2022	China Huadian Group Corporation	Beijing	Beijing	40
2022	China Development Bank	Beijing	Beijing	239
2022	China Development Bank	Beijing	Beijing	1
2022	Capital Airport Group Co.	Beijing	Beijing	20
2022	Three Gorges Capital Holdings Limited	Beijing	Beijing	15
2022	Yingda International Trust Co.	Beijing	Beijing	8.23
2022	China National Petroleum Corporation	Beijing	Beijing	5
2022	Aluminum Corporation of China Limited	Beijing	Beijing	6
2022	China Three Gorges New Energy (Group) Co.	Beijing	Beijing	20
2022	Longyuan Power Group Co.	Beijing	Beijing	15
2022	China Yangtze River Power Co.	Beijing	Beijing	15
2022	China Construction Bank Corporation	Beijing	Beijing	100
2022	Industrial and Commercial Bank of China Limited	Beijing	Beijing	100
2022	Bank of Beijing Co.	Beijing	Beijing	90
2022	China National Petroleum Corporation	Beijing	Beijing	20
2022	Xinhua Hydropower Co.	Beijing	Beijing	15
2022	Beijing Automobile Co.	Beijing	Beijing	10
2022	Yingda Huitong Financial Leasing Co.	Beijing	Beijing	10
2022	Xinhua Hydropower Generation Co.	Beijing	Beijing	10
2022	China Huadian Group Co.	Beijing	Beijing	25
2022	China Huadian Group Co.	Beijing	Beijing	15
2022	The Export-Import Bank of China	Beijing	Beijing	50
2022	China Energy Construction Corporation	Beijing	Beijing	15
2022	National Oil and Gas Pipeline Network Group Co.	Beijing	Beijing	60
2022	National Oil and Gas Pipeline Network Group Co.	Beijing	Beijing	40
2022	Haoji Railway Co.	Beijing	Beijing	25
2022	China International Capital Corporation Limited	Beijing	Beijing	10.35
2022	China International Capital Corporation Limited	Beijing	Beijing	14.8
2022	China International Capital Corporation Limited	Beijing	Beijing	1.33
2022	CCCC Road & Bridge Construction Co.	Beijing	Beijing	10
2022	China Yangtze River Power Co.	Beijing	Beijing	10
2022	China Energy Conservation Wind Power Co.	Beijing	Beijing	5
2022	National Energy Group New Energy Co.	Beijing	Beijing	10
2022	Haoji Railway Co.	Beijing	Beijing	25
2022	CGN Wind Power Co.	Beijing	Beijing	10
2022	CGN Wind Power Co.	Beijing	Beijing	10
2022	China Chengtong Holding Group Co.	Beijing	Beijing	20
2022	China Chengtong Holding Group Limited	Beijing	Beijing	5
2022	The Export-Import Bank of China	Beijing	Beijing	40
2022	CITIC Capital Securities Co.	Beijing	Beijing	20
2022	CITIC Capital Securities Co.	Beijing	Beijing	0.01
2022	Beijing Automobile Co.	Beijing	Beijing	15
2022	China Railway Engineering Investment & Construction Group Co.	Beijing	Beijing	10
2022	China Development Bank	Beijing	Beijing	120
2022	CGN Wind Power Co.	Beijing	Beijing	20
2022	Agricultural Bank of China Ltd.	Beijing	Beijing	150
2022	Agricultural Bank of China Ltd.	Beijing	Beijing	50
2022	Shenzhen Yingda Capital Management Co.	Beijing	Beijing	0.31
2022	Shenzhen Yingda Capital Management Co.	Beijing	Beijing	0.34
2022	Shenzhen Yingda Capital Management Co.	Beijing	Beijing	0.38
2022	Shenzhen Yingda Capital Management Co.	Beijing	Beijing	0.42
2022	Shenzhen Yingda Capital Management Co.	Beijing	Beijing	0.46
2022	Shenzhen Yingda Capital Management Co.	Beijing	Beijing	0.1
2022	CGN Wind Power Co.	Beijing	Beijing	10
2022	State Power Investment Group Co.	Beijing	Beijing	25.7
2022	CITIC Trust Co.	Beijing	Beijing	15.4
2022	CITIC Trust Company Limited	Beijing	Beijing	2.79
2022	CITIC Trust Company Limited	Beijing	Beijing	0.01
2022	Bank of China Limited	Beijing	Beijing	300
2022	China International Capital Corporation Limited	Beijing	Beijing	9.19
2022	China International Capital Corporation Limited	Beijing	Beijing	8.37
2022	China International Capital Corporation Limited	Beijing	Beijing	0.93
2022	Fujian Strait Environmental Protection Group Co.	Fuzhou	Fujian Province	1
2022	Fujian Construction Industry Group Co.	Fuzhou	Fujian Province	6
2022	Fujian Construction Engineering Group Co.	Fuzhou	Fujian Province	6
2022	Fuqing Chengtou Construction Investment Group Co.	Fuzhou	Fujian Province	5.8
2022	Fuqing City Investment Construction Investment Group Co.	Fuzhou	Fujian Province	5.8
2022	Huadian New Energy Group Co.	Fuzhou	Fujian Province	20
2022	Fujian Strait Environmental Protection Group Co.	Fuzhou	Fujian Province	1.5
2022	Fuzhou Metro Group Co.	Fuzhou	Fujian Province	2
2022	Huafu Securities Co.	Fuzhou	Fujian Province	8
2022	Huafu Securities Co.	Fuzhou	Fujian Province	4.65
2022	Huafu Securities Co.	Fuzhou	Fujian Province	0.05
2022	Huadian New Energy Group Co.	Fuzhou	Fujian Province	20
2022	Xingcheng Securities Asset Management Co.	Fuzhou	Fujian Province	5.57
2022	Xingcheng Securities Asset Management Co.	Fuzhou	Fujian Province	0.56
2022	Xingcheng Securities Asset Management Co.	Fuzhou	Fujian Province	0.96
2022	Huadian New Energy Group Co.	Fuzhou	Fujian Province	10
2022	Huafu Securities Co.	Fuzhou	Fujian Province	0.6
2022	Huafu Securities Co.	Fuzhou	Fujian Province	0.6
2022	Huafu Securities Co.	Fuzhou	Fujian Province	7.3
2022	Huafu Securities Limited Liability Company	Fuzhou	Fujian Province	0.75
2022	Fuzhou Metro Group Co.	Fuzhou	Fujian Province	5
2022	Fujian Strait Environmental Protection Group Co.	Fuzhou	Fujian Province	1
2022	Fujian Investment and Development Group Co.	Fuzhou	Fujian Province	5
2022	Societe Generale International Trust Co.	Fuzhou	Fujian Province	9.75
2022	Societe Generale International Trust Co.	Fuzhou	Fujian Province	0.25
2022	Ningde Times New Energy Technology Co.	Ningde	Fujian Province	50
2022	Hui'an Jiaoda Group Co.	Quanzhou	Fujian Province	2
2022	Quanzhou Quangang District State-owned Capital Investment and Operation Co.	Quanzhou	Fujian Province	4
2022	Sanming City Investment Development Group Co.	Sanming	Fujian Province	1.68
2022	Sanming City Urban Construction Investment Group Co.	Sanming	Fujian Province	1
2022	Xiamen Municipal Group Co.	Xiamen	Fujian Province	3
2022	Xiamen Aviation Co.	Xiamen	Fujian Province	1
2022	Xiamen Railway Construction Development Group Co.	Xiamen	Fujian Province	15
2022	Xiamen Railway Construction Development Group Co.	Xiamen	Fujian Province	15
2022	Xiamen International Trade Holding Group Co.	Xiamen	Fujian Province	3.4
2022	Xiamen Bank Co.	Xiamen	Fujian Province	10
2022	Xiamen Xiangyu Group Co.	Xiamen	Fujian Province	6.5
2022	Xiamen Railway Construction Development Group Co.	Xiamen	Fujian Province	15
2022	Xiamen Railway Construction Development Group Co.	Xiamen	Fujian Province	15
2022	Xiamen Railway Construction Development Group Co.	Xiamen	Fujian Province	15
2022	Xiamen Railway Construction Development Group Co.	Xiamen	Fujian Province	15
2022	Gansu Power Investment Energy Development Co.	Lanzhou	Gansu Province	5
2022	Guangdong Shunde Rural Commercial Bank Co.	Foshan	Guangdong Province	10
2022	Guangdong Nanhai Holding Group Co.	Foshan	Guangdong Province	7
2022	Guangdong Nanhai Rural Commercial Bank Co.	Foshan	Guangdong Province	20
2022	Knowledge City (Guangzhou) Investment Group Co.	Guangzhou	Guangdong Province	5
2022	Guangzhou Environmental Protection Investment Group Co.	Guangzhou	Guangdong Province	8
2022	Guangzhou Water Purification Co.	Guangzhou	Guangdong Province	3
2022	Guangzhou Rural Commercial Bank Co.	Guangzhou	Guangdong Province	30
2022	Guangdong Environmental Protection Group Co.	Guangzhou	Guangdong Province	7.11
2022	Poly Development Holdings Group Co.	Guangzhou	Guangdong Province	30
2022	Guangzhou Public Transportation Group Co.	Guangzhou	Guangdong Province	3
2022	Knowledge City (Guangzhou) Investment Group Co.	Guangzhou	Guangdong Province	5
2022	Poly Development Holdings Group Co.	Guangzhou	Guangdong Province	5
2022	Guangzhou Metro Group Co.	Guangzhou	Guangdong Province	20
2022	China Southern Power Grid Co.	Guangzhou	Guangdong Province	20
2022	Guangdong Yue Cai Trust Co.	Guangzhou	Guangdong Province	99
2022	Guangdong Yue Cai Trust Co.	Guangzhou	Guangdong Province	1
2022	Guangzhou Yuexiu Group Co.	Guangzhou	Guangdong Province	4
2022	Guangzhou Yuexiu Financial Leasing Co.	Guangzhou	Guangdong Province	10
2022	Guangdong Environmental Protection Group Co.	Guangzhou	Guangdong Province	20
2022	China Southern Power Grid Co.	Guangzhou	Guangdong Province	9
2022	TCL Technology Group Co.	Huizhou	Guangdong Province	15
2022	China Resources SZITIC Trust Co.	Shenzhen	Guangdong Province	7.99
2022	China Resources SZITIC Trust Co.	Shenzhen	Guangdong Province	5.26
2022	China Resources SZITIC Trust Co.	Shenzhen	Guangdong Province	1.3
2022	China Resources SZITIC Trust Co.	SHENZHEN	Guangdong Province	0.45
2022	Shenzhen Energy Group Co.	SHENZHEN	Guangdong Province	8.5
2022	Shenzhen Talent Settlement Group Co.	SHENZHEN	Guangdong Province	10
2022	Shenzhen Metro Group Co.	SHENZHEN	Guangdong Province	10
2022	Shenzhen Metro Group Co.	SHENZHEN	Guangdong Province	10
2022	China Shipping Enterprises Development Group Co.	SHENZHEN	Guangdong Province	10
2022	Great Wall Carlson Asset Management Co.	SHENZHEN	Guangdong Province	0.31
2022	Great Wall Carlson Asset Management Co.	SHENZHEN	Guangdong Province	6.24
2022	Shenzhen Water (Group) Co.	SHENZHEN	Guangdong Province	6
2022	Ping An Trust Co.	SHENZHEN	Guangdong Province	2.13
2022	China Resources Finance & Leasing Co.	SHENZHEN	Guangdong Province	7
2022	CITIC Securities Co.	SHENZHEN	Guangdong Province	50
2022	China Construction International Investment Group Co.	SHENZHEN	Guangdong Province	9.6
2022	CITIC Securities Co.	SHENZHEN	Guangdong Province	2.7
[truncated: 546 more rows]

## Sheet: Ci
province	year	coal	natural gas	coke	fuel oil	gasoline	kerosene	diesel oil	crude oil		renewable energy	Calorific value of fuel	Carbon oxidation rate	Carbon content per unit calorific value	Carbon dioxide emission factor kg-co2/kg	Standard Coal Factor kgce/kg
Liaoning Province	2016	16943.7	50.63	2993.06	305.07	815.49	38.99	1008.72	7057		coal	20908KJ/kg	0.94	0.02637	1.9003	0.7143
Hebei Province	2016	30863.5	80.95	8294.9	53.7	434.86	11.46	503.59	1761.93		natural gas	32238~38931KJ/m3	0.99	0.01532	2.1622	1.1000~1.3300
Shandong Province	2016	42160.4	98.61	3718.36	4511.2	654.21	115.23	1197.86	10203.4		coke	28435KJ/kg	0.93	0.0295	2.8604	0.9714
Jiangsu Province	2016	28048.1	172.73	3840.21	151.6	1027.31	90.58	821.31	4092.04		fuel oil	41816KJ/kg	0.98	0.0211	3.1705	1.4286
Fujian Province	2016	6826.5	48.55	608.65	178.23	494.76	124.22	429.53	2089.38		gasoline	43070KJ/kg	0.98	0.0189	2.9251	1.4714
Zhejiang Province	2016	13948.5	87.79	329.47	381.29	796.92	127.4	881.91	2667.35		kerosene	43070KJ/kg	0.98	0.0196	3.0179	1.4714
Guangdong Province	2016	16135.3	167.79	782.54	456.88	1502.44	292.17	1676.09	5044.45		diesel oil	42652KJ/kg	0.98	0.0202	3.0959	1.4571
Guangxi Zhuang Autonomous Region	2016	6403.86	15.37	1020.96	10.54	335.03	62.51	538.43	1340.43		crude oil	41816KJ/kg	0.98	0.02008	3.0202	1.4286
Hainan Province	2016	1015.31	40.85	0	13.32	97.09	105.76	83.1	1118.66
Inner Mongolia Autonomous Region	2016	36460.6	45.06	1635.4	3.27	353.24	34.96	426.62	419.55
Shanxi Province	2016	43566.1	69.35	1898.1	0.6	210.29	26.96	501.11	0
Jilin Province	2016	8349.29	23	477.62	38.05	175.36	20.41	348.33	1051.29
Heilongjiang Province	2016	12741.4	38.04	184.19	94.37	333.69	78.56	354.64	1861.64
Anhui Province	2016	15706.2	39.18	1164.64	21.21	509.87	15.98	622.69	539.21
Jiangxi Province	2016	7533.19	20.04	839.82	15.05	313.63	12.48	546.71	725.75
Henan Province	2016	23662.3	90.38	1341.97	38.66	700.29	74	928.12	685.33
Hubei Province	2016	10739.8	41.5	1095.31	117.83	743.19	96.97	865.85	1239.61
Hunan Province	2016	10768.6	26.86	960.5	94.05	575.76	55.43	712.98	841.6
Sichuan Province	2016	8467.99	202.69	1129.38	69.61	800.62	210	862.64	902.77
Guizhou Province	2016	13678.9	17.11	253.42	0.52	313.65	38.64	440.49	0.02
Shaanxi Province	2016	19392.2	98.22	830.38	12.35	257.31	30.03	409.63	1823.86
Gansu Province	2016	6348.4	26.4	503.86	3.33	210.55	8.16	305.95	1367.29
Qinghai Province	2016	1962.4	46.25	228.44	0.1	56	0.01	128.92	149.45
Ningxia Hui Autonomous Region	2016	8680.01	22.4	450.61	82.15	23.19	0.02	115.4	576.35
Xinjiang Uygur Autonomous Region	2016	19245.9	130.64	801.03	0.99	245.89	57.08	546.57	2452.8
Yunnan Province	2016	7481.48	7.71	907.09	1.11	391.03	102.96	610.5	0.04
Liaoning Province	2017	17587.2	62.05	3089.27	304.99	792.1	44.37	1032.56	7133.87
Hebei Province	2017	30174.5	95.12	8700.26	43.13	380.39	27.56	526.81	1542.17
Shandong Province	2017	42003.6	126.91	3333.6	4686.43	655.99	113.01	1320.78	11487.2
Jiangsu Province	2017	26620	237.69	4070.64	246.02	1047.25	105.37	862.43	3866.06
Fujian Province	2017	7426.08	50.16	660.1	154.09	531.87	140.86	433.74	2083.69
Zhejiang Province	2017	14262	104.93	320.17	398.32	858.97	147.81	831.97	3038.65
Guangdong Province	2017	17172.1	182.38	940.96	348.52	1529.91	299.89	1668.45	5209.32
Guangxi Zhuang Autonomous Region	2017	6617.64	16.76	1088.52	10.45	356.97	50.95	535.01	1563.03
Hainan Province	2017	1099.34	42.98	0.02	13.99	104.5	114.68	84.67	979.99
Inner Mongolia Autonomous Region	2017	38372.2	52.04	1669.24	3.74	357.05	42.87	439.2	452.25
Shanxi Province	2017	45916.1	74.9	1958.27	0.47	233.86	32.29	530.46	0
Jilin Province	2017	8270.55	24.91	476.07	29.08	188.51	29.55	343.37	1026.83
Heilongjiang Province	2017	12891.1	40.56	214.76	71.65	385.19	87.55	338.16	1670.07
Anhui Province	2017	16082.2	44.37	1048.94	22.81	574.66	15.53	631.56	751.59
Jiangxi Province	2017	7671.45	21.73	862.33	11.95	351.52	15.82	556.6	699.38
Henan Province	2017	22976.1	100.17	1233.39	27.91	740.64	72.36	972.82	650.45
Hubei Province	2017	10721.2	52.5	1062.32	123.02	749.17	112	868.27	1428.91
Hunan Province	2017	11018.5	27.07	947.57	93.57	642.02	60.75	662.19	770.12
Sichuan Province	2017	7815.38	216.26	1127.09	65.54	828.14	205.94	888.45	956.37
Guizhou Province	2017	13634.1	17.73	214.9	0.32	380.41	48.57	480.92	0
Shaanxi Province	2017	20065.4	103.16	829.6	19.46	277.42	50	373.81	1853.57
Gansu Province	2017	6336.36	28.91	457.89	2.87	211.28	8.02	304.26	1460.11
Qinghai Province	2017	1747.01	49.56	219	0.22	60.05	0.02	152.26	152.53
Ningxia Hui Autonomous Region	2017	11046.2	19.99	524.01	87.37	21	0.01	120.2	591.37
Xinjiang Uygur Autonomous Region	2017	20437.2	122.49	1003.89	0.37	282.06	78.04	600.92	2532
Yunnan Province	2017	7396.26	9.69	952.31	0.57	395.84	113.82	610.83	401.96
Liaoning Province	2018	17904.4	73.16	3279.64	216.88	856.85	51.48	1040.93	8202.5
Hebei Province	2018	29593.8	133.07	9341.63	121.36	489.83	27.65	441.96	1704.43
Shandong Province	2018	42319.5	156.33	3509.52	2376.4	690.08	120.27	1273.74	13035.5
Jiangsu Province	2018	25407.3	276.21	4052.63	247.11	1073.12	113.23	881.47	4067.87
Fujian Province	2018	8558.85	51.92	781.86	176.13	547.86	165.3	438.9	2144.17
Zhejiang Province	2018	14180.1	134.91	323.05	304.08	862.2	163.65	761.97	2769.88
Guangdong Province	2018	17067.5	190.64	933.17	333.77	1555.09	306.49	1672.51	5920.91
Guangxi Zhuang Autonomous Region	2018	7339.78	22.68	1023.08	16.28	334.15	52.2	486.67	1599.33
Hainan Province	2018	1162.67	44.27	0.03	6.01	107.58	128.16	90.04	1060.85
Inner Mongolia Autonomous Region	2018	44138.5	61.97	2125.06	2.54	352.99	46.85	430.53	362.35
Shanxi Province	2018	48940.1	75.21	2385.72	0.54	235.24	36.26	489.26	0
Jilin Province	2018	8553.18	29.71	592.83	25.79	204.68	32.58	364.61	935.8
Heilongjiang Province	2018	13370.8	43.84	327.74	43.11	393.15	64.01	353.08	1552.63
Anhui Province	2018	16673.1	53.01	1104.44	22.14	626.42	15.48	653.4	728.34
Jiangxi Province	2018	7877.77	25.93	918.13	11.74	374.5	17.93	588.21	768
Henan Province	2018	22332.8	106.31	1423.42	31.68	761.76	81.89	993.8	828.75
Hubei Province	2018	11100.1	62.7	1131.7	129.43	784.54	116.26	895.35	1420.68
Hunan Province	2018	10922.3	30.47	970.67	90.44	718.92	63.17	649.29	949.7
Sichuan Province	2018	7495.78	237	1165.88	33.33	874.13	209.47	902.12	719.82
Guizhou Province	2018	12008	30.82	209.54	0.4	437.87	56.68	571.07	0
Shaanxi Province	2018	19395.9	105.52	769.12	28.09	298.34	77.96	400.54	1864.17
Gansu Province	2018	6819.03	31.17	476.83	3.84	202.48	9.8	289.55	1453.98
Qinghai Province	2018	1639.64	51.25	233.12	0.18	62.08	0.02	159.36	142.51
Ningxia Hui Autonomous Region	2018	12711.2	20.96	578.06	80.48	18.77	0.02	117.63	448.7
Xinjiang Uygur Autonomous Region	2018	21790	130.85	995.29	0.48	297.83	66.3	577.68	2404.54
Yunnan Province	2018	7402.33	13	1064.75	1.77	426.64	122.56	628.65	1010.03
Liaoning Province	2019	18710.8	75.01	3348.65	221.12	880.13	52.78	1044.87	9894.5
Hebei Province	2019	28738.4	165.48	9371.81	103.77	423.19	32.17	464.49	2177.54
Shandong Province	2019	43133	189.98	3619.44	2096.32	707.02	125.92	1335.92	13632.1
Jiangsu Province	2019	24902	288.06	4953.14	159.03	1085.87	132.85	887.19	4121.21
Fujian Province	2019	8718.32	52.77	871.35	180.18	562.43	171.78	453.58	2559.36
Zhejiang Province	2019	13676.9	147.2	302.02	303.79	789.2	176.37	730.48	3472.3
Guangdong Province	2019	16833.9	206.18	985.06	346.25	1561.02	313.11	1672.22	5632.08
Guangxi Zhuang Autonomous Region	2019	8021.91	27.86	1079.35	17.99	256.68	46.36	487.19	1637.82
Hainan Province	2019	1130.39	46.15	0.03	6.25	107.6	131.04	87.76	1138.16
Inner Mongolia Autonomous Region	2019	49035.9	64.18	2378.28	1.25	367.7	50.03	451.65	428.71
Shanxi Province	2019	51331.6	91.7	2526.53	0.48	247.64	45.69	500.2	0
Jilin Province	2019	8730.65	30.17	662.31	28.15	182.71	33.68	346.18	1035.48
Heilongjiang Province	2019	14142.6	44.37	373.82	20.95	430.27	69.77	392.18	1534.76
Anhui Province	2019	16699.7	59.64	1161.43	21.49	655.95	16.59	689.1	658.92
Jiangxi Province	2019	7995.94	26.96	939.44	12.25	405.37	19.32	598.82	787.96
Henan Province	2019	20045.5	109.34	1431.96	9.77	767.77	92.65	1007.54	799.61
Hubei Province	2019	11768.3	68.46	1115.52	148.83	864.59	128.47	976.32	1516.49
Hunan Province	2019	10664	32.9	982.53	83.05	819.89	65.03	672.61	935.12
Sichuan Province	2019	7713.47	254.38	1302.68	50.06	916.97	214.2	912.92	1010.17
Guizhou Province	2019	12204.2	36.76	223.81	0.16	465.68	59.12	583.44	0
Shaanxi Province	2019	21548.8	122.86	750.78	8.51	305.88	91.12	377.11	1837.74
Gansu Province	2019	6810.16	32.93	525.68	3.47	208.78	10.49	281.82	1479.96
Qinghai Province	2019	1541.92	52.12	236.06	0.2	66.78	0.02	169.08	156.45
Ningxia Hui Autonomous Region	2019	13724	25.35	626.57	141.05	19.63	0.01	120.58	459.61
Xinjiang Uygur Autonomous Region	2019	23702.1	131.09	1016.41	0.76	307.42	61.44	591.8	2376.51
Yunnan Province	2019	7532.73	16.47	1120.29	0.23	467.34	127.65	973.37	1086.58
Liaoning Province	2020	19068	72.7	3496.78	212.76	797.39	33.51	1007.1	10289.5
Hebei Province	2020	28176.9	154.24	9609.9	93.5	420.13	13.64	452.51	2091.04
Shandong Province	2020	38790.3	214.13	4775.91	2260.34	673.58	100.8	1179.73	14709
Jiangsu Province	2020	24141.7	273.32	4485.53	160.37	1104.53	106.68	900.78	4017.88
Fujian Province	2020	8960.56	51.14	878.05	163.18	530.9	123.51	406.41	2528.74
Zhejiang Province	2020	13131.5	133.5	312.48	456.38	834.57	145.77	703.26	5082.69
Guangdong Province	2020	16514.1	212.58	1011.69	502.81	1506.78	280.06	1541.48	6249.93
Guangxi Zhuang Autonomous Region	2020	8496.71	31.52	1413.42	19.96	286.16	20.27	435.86	1276.2
Hainan Province	2020	1023.84	48.64	0.03	35.15	112.31	106.05	88.17	1135.06
Inner Mongolia Autonomous Region	2020	51818.9	69.9	2617.17	1.54	364.96	34.37	444.25	414.72
Shanxi Province	2020	53739	93.41	2698.99	0.97	227.24	40.31	399.28	0
Jilin Province	2020	8489.19	31.67	669.56	32.52	174.35	28.35	341.79	970.25
Heilongjiang Province	2020	13964.3	46.68	383.9	24.56	401.14	52.1	397.17	1685.99
Anhui Province	2020	16887	66.52	1321	20.22	689.7	11.65	649.37	711.03
Jiangxi Province	2020	7976.57	26.2	961.92	9.74	387.3	14.19	532.68	702.48
Henan Province	2020	20004.9	106.1	1481.35	4.91	762.26	95.14	1026.1	890.73
Hubei Province	2020	10371.4	61	1114.11	109.37	833.05	87.93	928.79	1274.87
Hunan Province	2020	10199.6	34.13	1001.52	81.04	823.03	62.83	664.19	878.84
Sichuan Province	2020	7501.62	250.59	1215.66	40.64	897.18	160.07	898.65	955.15
Guizhou Province	2020	11658.9	39.11	248.69	0.5	484.53	49.45	598.02	0
Shaanxi Province	2020	22594.6	101.6	796.68	6.57	288.73	83.2	308.47	1843.68
Gansu Province	2020	7245.45	35.38	582.27	2.23	209.57	7.6	281.55	1483.92
Qinghai Province	2020	1396.38	46.09	231.98	0.14	74.76	0.55	154.26	152.43
Ningxia Hui Autonomous Region	2020	14628.9	29.39	764.82	155.94	20.88	0.01	115.94	380.97
Xinjiang Uygur Autonomous Region	2020	25986.7	138.55	1018.67	0.69	257.1	51.03	505.34	2471.55
Yunnan Province	2020	8201.22	18.7	1216.96	0.01	467.21	94.56	672.61	1027.62
Liaoning Province	2021	19183.6	81.27	3405.54	178.24	824.65	34.48	1059.73	10412.7
Hebei Province	2021	27043	171.06	8464.94	96.16	559.64	10.44	490.67	2115.58
Shandong Province	2021	39429.7	226.8	4387.77	1790.56	738.35	103.38	1318.37	14875.6
Jiangsu Province	2021	26418.3	295.82	4403.65	141.59	992.99	115.66	946.18	4020
Fujian Province	2021	10104.9	60.04	858.85	189.03	540.19	117.24	429.63	2839.74
Zhejiang Province	2021	15819.9	170.53	285.53	260.63	878.65	155.23	698.76	5636.97
Guangdong Province	2021	20035.3	285.46	932.44	605.11	1269.76	365.16	1363.02	6783.97
Guangxi Zhuang Autonomous Region	2021	8969.9	41	1580.09	33.75	305.09	23.53	452.77	1698.17
Hainan Province	2021	1133.02	54.9	0.03	40.42	123.99	112.14	92.72	1137.51
Inner Mongolia Autonomous Region	2021	52627.5	77.96	2454.94	2.04	406.45	38.76	483.41	402.03
Shanxi Province	2021	55990.7	96.74	2809.89	1.55	221.12	38.19	406.05	0
Jilin Province	2021	8616.15	35.42	674.12	25.76	163.61	32.73	398.38	828.91
Heilongjiang Province	2021	14790.4	49.74	380.71	71.28	501.69	53.03	381.08	1758.5
Anhui Province	2021	17748.4	60.19	1362.69	22.65	698.65	12.37	722.77	752.66
Jiangxi Province	2021	8057.1	35.25	942.79	10.99	416.93	17.35	436.67	667.23
Henan Province	2021	19405	117.16	1582.19	6.8	775.89	89.78	1121.34	922.74
Hubei Province	2021	12011.8	70.64	1077.32	125.51	970.37	80.76	1025.97	1611.75
Hunan Province	2021	9405.13	41.16	1007.87	105.42	1015.49	103.11	1034.88	809.86
Sichuan Province	2021	7796.09	274.38	1188.62	52.36	934.8	169.26	925.67	1024.84
Guizhou Province	2021	12480.2	48.08	263.43	0.81	596.6	49.8	728.78	0
Shaanxi Province	2021	22534.6	119.38	766.45	6.91	297.26	82.89	318.15	1856.17
Gansu Province	2021	8075.97	37.49	595.19	1.67	223.71	7.53	249.14	1487.54
Qinghai Province	2021	1791.17	51.43	277.75	0.17	81.95	0.6	167.71	143.47
Ningxia Hui Autonomous Region	2021	15497.1	28.37	820.95	143.17	21.05	0.05	121.48	446.71
Xinjiang Uygur Autonomous Region	2021	29342	153.07	1054.12	0.52	289.94	48.03	519.41	2529.32
Yunnan Province	2021	8618.99	21.14	1180.27	0.04	520.09	92.76	669.95	976.39

## Sheet: Controls
province	year	GDP per capita (yuan)	Gross regional product (billion yuan)	Value added of secondary industry (billion yuan)	Value added of tertiary industry (billion yuan)	Urban population density (people/square kilometer)	Total population at the end of the year (10,000 people)	Growth rate of fixed asset investment (excluding farm households) (%)	Investment in pollution control (billion yuan)	Total investment by foreign-invested enterprises (billion dollars)
Liaoning Province	2016	50791	20392.5	7865.7	10685.6	1485	4327	-0.627	176.2	2133
Hebei Province	2016	43062	32070.5	12332.3	13059.3	2659	7375	0.084	399.6	848
Shandong Province	2016	68733	58762.5	25565	28367.2	1502	9973	0.105	780.8	2519
Jiangsu Province	2016	96887	77350.9	35041.5	38269.6	2057	8381	0.075	765.6	8799
Fujian Province	2016	74707	29609.4	14683.7	12780.6	2758	4016	0.093	189.6	2263
Zhejiang Province	2016	84916	47254	21571.2	23792.4	2059	6072	0.109	446.3	3199
Guangdong Province	2016	74016	82163.2	35499.2	43163.5	3193	11908	0.1	367.5	7816
Guangxi Zhuang Autonomous Region	2016	38027	16116.5	5620.96	7695.3	1891	4857	0.128	204.2	437
Hainan Province	2016	44347	4090.2	903.95	2261.51	2197	957	0.117	30.3	760
Inner Mongolia Autonomous Region	2016	72064	13789.3	5579.77	6558.93	1822	2436	0.101	456	411
Shanxi Province	2016	35532	11946.4	5113.62	6108.5	3908	3514	0.008	267.9	422
Jilin Province	2016	53868	10427	3901.42	5395.53	2231	2567	0.101	84.1	356
Heilongjiang Province	2016	40432	11895	3689.7	5454	5244	3463	0.055	173.6	283
Anhui Province	2016	39561	26307.7	11517.5	12300.5	2487	6033	0.117	498.2	673
Jiangxi Province	2016	40400	18499	9032.1	7428.8	4613	4496	0.14	313.3	777
Henan Province	2016	42575	40249.3	18986.9	17198.8	5056	9778	0.137	359.8	822
Hubei Province	2016	55665	32665.4	14375.1	15419.5	2475	5885	0.131	464.7	993
Hunan Province	2016	46382	30853.5	12942	14995.9	3523	6625	0.138	200.4	580
Sichuan Province	2016	40003	33138.5	13450.1	15787.8	2901	8261	0.131	290.4	942
Guizhou Province	2016	33246	11776.7	4468.73	5461.81	2361	3758	0.211	118.4	237
Shaanxi Province	2016	51015	19399.6	8906.51	8443.14	4240	3847	0.123	317.4	561
Gansu Province	2016	27643	7200.37	2515.56	3623.66	4076	2520	0.1052	117.6	75
Qinghai Province	2016	43531	2572.49	867.68	1169.32	2710	582	0.099	38	75
Ningxia Hui Autonomous Region	2016	47194	2781.39	1179.74	1360.65	1343	695	0.082	101.2	87
Xinjiang Uygur Autonomous Region	2016	40564	9649.7	3446.1	4711.56	2456	2428	-0.051	312.8	97
Yunnan Province	2016	31093	14788.4	5747.37	8396.14	2995	4677	0.198	145.8	330
Liaoning Province	2017	53527	21693	8328.9	11461.8	1763	4312	-0.002	219.2	3159
Hebei Province	2017	45387	34016.3	12778	14732.8	2675	7409	0.053	605.8	958
Shandong Province	2017	72807	63012.1	26925.6	31253.8	1554	10033	0.073	948.8	3042
Jiangsu Province	2017	107150	85869.8	39124.1	42700.5	2092	8423	0.075	715.4	9658
Fujian Province	2017	82677	33842.4	16290	15337.3	2854	4065	0.139	224.4	2607
Zhejiang Province	2017	92057	52403.1	23246.7	27222.5	2109	6170	0.086	452.9	3734
Guangdong Province	2017	80932	91648.7	38536.6	49500.7	3253	12141	0.1035	366.1	17622
Guangxi Zhuang Autonomous Region	2017	38102	17790.7	6138.25	8774.13	1950	4907	0.128	184.1	562
Hainan Province	2017	48430	4497.54	996.35	2538.35	2259	972	0.101	54.1	761
Inner Mongolia Autonomous Region	2017	63764	14898	5874.25	7374.03	1824	2433	-0.072	419.6	460
Shanxi Province	2017	42060	14484.3	6635.33	7129.78	3454	3510	0.063	278.2	497
Jilin Province	2017	54838	10922	3995.45	5831.19	2284	2526	0.014	91.6	389
Heilongjiang Province	2017	41916	12313	3519.5	5828.2	5515	3399	0.062	131.4	337
Anhui Province	2017	43401	29676.2	12681.2	14412.7	2535	6057	0.11	505	866
Jiangxi Province	2017	43424	20006.3	9972.1	8892.6	4740	4511	0.123	315.5	808
Henan Province	2017	46674	44824.9	20940.3	19745.3	4871	9829	0.104	641.3	1045
Hubei Province	2017	60199	35478.1	16259.9	17992.2	2746	5904	0.11	434.5	1151
Hunan Province	2017	49558	33828.1	13459.8	17369.9	3883	6633	0.131	219.3	1634
Sichuan Province	2017	44651	37905.1	14569.2	19073.5	2962	8289	0.106	308.2	1128
Guizhou Province	2017	37956	13540.8	4970.85	6602.3	2371	3803	0.201	216.7	313
Shaanxi Province	2017	57266	21898.8	10114.1	9618.32	4101	3904	0.146	314.5	800
Gansu Province	2017	28497	7459.9	2561.79	3961.24	4066	2522	-0.4025	89.3	202
Qinghai Province	2017	44047	2624.83	975.67	1251.03	2777	586	0.105	41.1	77
Ningxia Hui Autonomous Region	2017	50765	3200.28	1405.99	1543.67	1388	705	0.03	84.4	304
Xinjiang Uygur Autonomous Region	2017	44941	10882	4096.18	5511.85	2436	2480	0.2	385.5	133
Yunnan Province	2017	34221	16376.3	6317.82	9829.81	3000	4693	0.18	142.6	374
Liaoning Province	2018	58008	23510.5	9049	12441	1767	4291	0.032	262.2	3775
Hebei Province	2018	47772	36010.3	12904.1	16252	3210	7426	0.057	812	1087
Shandong Province	2018	76267	66648.9	27523.7	34174.7	1622	10077	0.041	1116.8	3452
Jiangsu Province	2018	115168	93207.6	42129.4	46936.5	2176	8446	0.055	665.2	10560
Fujian Province	2018	91197	38687.8	18847.8	17461	3238	4104	0.115	259.2	2787
Zhejiang Province	2018	98643	58002.8	25308.1	30718.8	2137	6273	0.071	459.5	4458
Guangdong Province	2018	86412	99945.2	41398.4	54710.4	3469	12348	0.107	364.7	19235
Guangxi Zhuang Autonomous Region	2018	41489	19627.8	6692.87	9913.85	2025	4947	0.108	164	627
Hainan Province	2018	51955	4910.69	1053.14	2871.59	2515	982	-0.125	77.9	928
Inner Mongolia Autonomous Region	2018	68302	16140.8	6335.38	8054.7	1846	2422	-0.283	383.2	449
Shanxi Province	2018	45328	15958.1	7074.46	8142.92	3514	3502	0.057	288.5	630
Jilin Province	2018	55611	11253.8	4051.52	6041.58	1831	2484	0.016	99.1	490
Heilongjiang Province	2018	43274	12846.5	3536	6309.3	5476	3327	-0.047	89.2	427
Anhui Province	2018	47712	34010.9	14094.4	17278.5	2599	6076	0.118	511.8	130
Jiangxi Province	2018	47434	21984.8	10081.2	10758	4818	4513	0.111	317.7	877
Henan Province	2018	50152	49935.9	22038.6	23586.2	4903	9864	0.081	922.8	1054
Hubei Province	2018	66616	39366.6	17089	20899.9	2804	5917	0.11	404.3	1423
Hunan Province	2018	52949	36329.7	13904.1	19341.4	3174	6635	0.1	238.2	1832
Sichuan Province	2018	48883	42902.1	16056.9	22417.7	3068	8321	0.102	326	1256
Guizhou Province	2018	41244	14806.5	5506.24	7690.95	2323	3822	0.158	315	453
Shaanxi Province	2018	63477	24438.3	11215.3	10896.4	4450	3931	0.104	311.6	1188
Gansu Province	2018	31336	8246.07	2761.64	4416.38	3237	2515	-0.039	61	236
Qinghai Province	2018	47689	2865.23	1093.72	1386.18	2804	587	0.073	44.2	79
Ningxia Hui Autonomous Region	2018	54094	3510.21	1488.13	1742.69	1371	710	-0.182	67.6	185
Xinjiang Uygur Autonomous Region	2018	49475	12199.1	4657.16	6460.14	2525	2520	-0.252	458.2	212
Yunnan Province	2018	37136	17881.1	7267.5	11114.5	3021	4703	0.116	139.4	544
Liaoning Province	2019	57191	24855.3	9475.9	13201.4	1787	4277	0.007	305.2	4028
Hebei Province	2019	46348	35104.5	13393.7	18066.5	3063	7447	0.065	1018.2	1590
Shandong Province	2019	70653	70450.5	28171.8	37251.7	1665	10106	-0.084	1284.8	5754
Jiangsu Province	2019	123607	98656.8	43507.5	50852.1	2221	8469	0.051	615	11735
Fujian Province	2019	107139	42326.6	20065.5	19665.6	3193	4137	0.059	294	2975
Zhejiang Province	2019	107624	62462	26299.5	34075.8	2064	6375	0.1	466.1	5007
Guangdong Province	2019	94172	107987	43368.2	60268.1	3859	12489	0.111	363.3	19533
Guangxi Zhuang Autonomous Region	2019	42964	21237.1	7046.43	10801	2097	4982	0.096	143.9	916
Hainan Province	2019	56507	5330.84	1083.75	3168.08	2352	995	-0.092	101.7	1045
Inner Mongolia Autonomous Region	2019	67852	17212.5	6763.14	8586.13	1820	2415	0.067	346.8	584
Shanxi Province	2019	45724	16961.6	7466.3	8669.97	3804	3497	0.093	298.8	701
Jilin Province	2019	43475	11726.8	4134.82	6304.68	1885	2448	-0.162	106.6	643
Heilongjiang Province	2019	36183	13544.4	3640.1	6721.1	5498	3255	0.063	47	460
Anhui Province	2019	58496	36845.5	14970	18959.5	2663	6092	0.092	518.6	1656
Jiangxi Province	2019	53164	24757.5	10939.8	11760.1	4226	4516	0.092	319.9	1010
Henan Province	2019	56388	53717.8	23035.6	26046.5	4850	9901	0.08	1204.3	1163
Hubei Province	2019	77387	45828.3	19098.6	22896.5	2846	5927	0.107	374.1	1864
Hunan Province	2019	57540	39894.1	15401.7	20845.2	3265	6640	0.101	257.1	1841
Sichuan Province	2019	55774	46363.8	17187.9	24368.3	3045	8351	0.086	343.8	2891
Guizhou Province	2019	46433	16769.3	5971.45	8517.33	2222	3848	0.009	413.3	487
Shaanxi Province	2019	66649	25793.2	11779.5	12022.6	5140	3944	0.025	308.7	1213
Gansu Province	2019	32995	8718.3	2862.4	4796.55	3260	2509	0.0656	32.7	256
Qinghai Province	2019	48981	2965.95	1153.92	1485.25	2958	590	0.05	47.3	78
Ningxia Hui Autonomous Region	2019	54217	3748.48	1587.08	1881.44	3059	717	-0.103	50.8	265
Xinjiang Uygur Autonomous Region	2019	54280	13597.1	4784.44	7030.91	4187	2559	0.025	530.9	241
Yunnan Province	2019	47944	23223.8	8060.35	12125.7	3133	4714	0.085	136.2	671
Liaoning Province	2020	58872	25011.4	9357.5	13369.1	1775	4255	0.024	348.2	4157
Hebei Province	2020	48564	36206.9	13597.2	18729.6	3085	7464	0.032	1224.4	2254
Shandong Province	2020	72151	72798.2	28456.7	38977.2	1665	10165	0.036	1452.8	12073
Jiangsu Province	2020	121231	102808	44631.2	53638.8	2240	8477	0.003	564.8	13697
Fujian Province	2020	105818	43903.9	20328.8	20842.8	3545	4161	-0.004	328.8	3153
Zhejiang Province	2020	100620	64689.1	26413	36031.2	2105	6468	0.054	472.7	5893
Guangdong Province	2020	88210	111152	43868.1	62550.8	3909	12624	0.072	361.9	21672
Guangxi Zhuang Autonomous Region	2020	44309	22120.9	7046.84	11428.1	2162	5019	0.042	123.8	2894
Hainan Province	2020	55131	5566.24	1072.24	3358.02	2444	1012	0.08	125.5	27450
Inner Mongolia Autonomous Region	2020	72062	17258	6868.03	8466.66	1850	2403	-0.015	310.4	561
Shanxi Province	2020	50528	17835.6	7675.44	9029.81	4015	3490	0.106	309.1	926
Jilin Province	2020	50800	12256	4319.86	6383.08	1876	2399	0.083	114.1	708
Heilongjiang Province	2020	42635	13633.4	3449.9	6738.5	5501	3171	0.036	4.8	1686
Anhui Province	2020	63426	38061.5	15216.5	19660.1	2655	6105	0.051	525.4	3227
Jiangxi Province	2020	56871	25691.5	11084.8	12365.1	4426	4519	0.082	322.1	1331
Henan Province	2020	55435	54259.4	22220.9	26684.5	4994	9941	0.043	1485.8	1119
Hubei Province	2020	74440	43004.5	17023.9	22287.7	2778	5745	-0.188	343.9	2371
Hunan Province	2020	62900	41542.6	15949.2	21352.7	3677	6645	0.076	276	2149
Sichuan Province	2020	58126	48501.6	17505.6	25439.2	3158	8371	0.028	361.6	2963
Guizhou Province	2020	46267	17826.6	6262.98	9057.51	2262	3858	0.032	511.6	836
Shaanxi Province	2020	66292	26181.9	11222	12524.4	4985	3955	0.041	305.8	1833
Gansu Province	2020	35995	9016.7	2852.03	4966.52	3235	2501	0.0785	4.4	259
Qinghai Province	2020	50819	3005.92	1143.2	1528.62	2930	593	-0.122	50.4	78
Ningxia Hui Autonomous Region	2020	54528	3956.34	1629.27	1988.99	3153	721	0.04	34	270
Xinjiang Uygur Autonomous Region	2020	53593	13797.6	4744.45	7071.85	4036	2590	0.162	603.6	320
Yunnan Province	2020	51975	24521.9	8287.54	12635.5	3138	4722	0.077	133	1424
Liaoning Province	2021	65026	27584.1	10875.2	14247.1	1789	4229	0.028	391.2	4603
Hebei Province	2021	54172	40391.3	16364.2	19996.7	3162	7448	0.03	1430.6	2354
Shandong Province	2021	81727	83095.9	33187.2	43879.7	1716	10170	0.06	1620.8	16328
Jiangsu Province	2021	137039	116364	51775.4	59866.4	2278	8505	0.0558	514.6	14309
Fujian Province	2021	116939	48810.4	22866.3	23046.3	3577	4187	0.06	363.6	3372
Zhejiang Province	2021	113032	73515.8	31188.6	40118.1	2322	6540	0.108	479.3	6673
Guangdong Province	2021	98285	124370	50219.2	69146.8	3819	12684	0.063	360.5	23285
Guangxi Zhuang Autonomous Region	2021	49206	24740.9	8187.9	12537.5	2530	5037	0.076	103.7	9006
Hainan Province	2021	63707	6475.2	1238.8	3981.96	2351	1020	0.102	149.3	45272
Inner Mongolia Autonomous Region	2021	85422	20514.2	9374.19	8914.77	1979	2400	0.098	274	606
Shanxi Province	2021	64821	22590.2	11213.1	10090.2	4150	3480	0.087	319.4	890
Jilin Province	2021	55450	13235.5	4768.28	6913.4	1939	2375	0.11	121.6	1438
Heilongjiang Province	2021	47266	14879.2	3975.3	7440.9	5367	3125	0.064	4.8	1734
Anhui Province	2021	70321	42959.2	17613.2	21985.4	2730	6113	0.094	532.2	3248
Jiangxi Province	2021	65560	29619.7	13183.2	14102.2	3790	4517	0.108	324.3	1518
Henan Province	2021	59410	58887.4	24331.7	28934.9	4754	9883	0.045	1767.3	1052
Hubei Province	2021	86416	50012.9	18952.9	26398.4	3017	5830	0.204	313.7	2327
Hunan Province	2021	69440	46063.1	18126.1	23614.1	4719	6622	0.08	294.9	2357
Sichuan Province	2021	64326	53850.8	19901.4	28287.5	3382	8372	0.059	379.4	2386
Guizhou Province	2021	50808	19586.4	6984.7	9870.8	2238	3852	-0.031	609.9	946
Shaanxi Province	2021	75360	29801	13802.5	13589.1	5328	3954	-0.03	302.9	1955
Gansu Province	2021	41046	10243.3	3466.56	5412.02	3359	2490	0.1111	4.4	418
Qinghai Province	2021	56398	3346.63	1332.61	1661.37	2955	594	-0.029	53.5	102
Ningxia Hui Autonomous Region	2021	62549	4522.31	2021.55	2136.28	3268	725	0.022	17.2	280
Xinjiang Uygur Autonomous Region	2021	61725	15983.6	5967.36	7660.23	4243	2589	0.15	676.3	568
Yunnan Province	2021	57686	27146.8	9589.4	13687.2	3099	4690	0.04	129.8	1641

## Sheet: Intermediary Variables
Province	Year	Full-time equivalents of research and experimental development personnel (person-years)	Stock of internal funding expenditures for research and experimental development (million yuan)	Funding for new product development (million yuan)	Total energy consumption (tons of standard coal)	Sales revenue of new products (ten thousand yuan)	Invention Patent Authorization (pieces)	Coal consumption	Total energy consumption
Liaoning Province	2016	87839	3727165	6910	20847.1	3387.24	25104	16943.7	20847.1
Hebei Province	2016	111384	3834274	8428	31458	3923.14	31826	30863.5	31458
Shandong Province	2016	301480	15660904	32952	40138	16313.4	98093	42160.4	40138
Jiangsu Province	2016	543438	20268734	64029	30374.1	28084.7	231033	28048.1	30374.1
Fujian Province	2016	132155	4542920	11833	12036	4052.66	67142	6826.5	12036
Zhejiang Province	2016	376553	11306297	63124	20276	21396.8	221456	13948.5	20276
Guangdong Province	2016	515649	20351440	66843	31211	28671.4	259032	16135.3	31211
Guangxi Zhuang Autonomous Region	2016	39903	1177487	3217	10110	1980.88	14858	6403.86	10110
Hainan Province	2016	7840	217095	512	1984	126.591	1939	1015.31	1984
Inner Mongolia Autonomous Region	2016	39480	1475124	1509	19310	779.61	5846	36460.6	19310
Shanxi Province	2016	44147	1326237	2206	18974	1085.01	10062	29355	18974
Jilin Province	2016	48252	1396668	2470	6886	2627.61	9995	8349.29	6886
Heilongjiang Province	2016	54942	1525048	2677	11070	502.622	18046	12741.4	11070
Anhui Province	2016	135829	4751329	19920	12663	7321.05	60983	15706.2	12663
Jiangxi Province	2016	50620	2073091	8371	8730	3136.8	31472	7533.19	8730
Henan Province	2016	166279	4941880	10385	22323	6115.41	49145	23662.3	22323
Hubei Province	2016	136608	6000423	10450	15897	6713.2	41822	10739.8	15897
Hunan Province	2016	119345	4688418	7632	14845	8098.47	34050	10768.6	14845
Sichuan Province	2016	124614	5614193	8846	18756	3044.73	62445	8467.99	18756
Guizhou Province	2016	24124	734006	2231	9606	575.2	10425	13678.9	9606
Shaanxi Province	2016	94755	4195554	4506	12146.5	1236.49	48455	19392.2	12146.5
Gansu Province	2016	25759	869850	1222	7300	303.11	7975	6348.4	7300
Qinghai Province	2016	4166	139977	126	4101.36	37.9404	1357	1962.4	4101.36
Ningxia Hui Autonomous Region	2016	9004	299269	1102	5787.5	202.682	2677	8680.01	5787.5
Xinjiang Uygur Autonomous Region	2016	16945	566301	1153	16302	474.551	7116	19245.9	16302
Yunnan Province	2016	41116	1327616	3834	10726	628.449	12032	7481.48	10726
Liaoning Province	2017	88858	4298825	8228	21365	3696.2	26495	17587.2	21365
Hebei Province	2017	113191	4520312	10238	32083	4662.33	35348	30174.5	32083
Shandong Province	2017	304820	17530070	38273	40098	18126.4	100522	42003.6	40098
Jiangsu Province	2017	560002	22600621	69653	31209.7	28579	227187	26620	31209.7
Fujian Province	2017	140325	5430888	14971	12555	4476.68	68304	7426.08	12555
Zhejiang Province	2017	398091	12663398	72083	21030	21150.2	213805	14262	21030
Guangdong Province	2017	565287	23436283	103149	32309	34863	332652	17172.1	32309
Guangxi Zhuang Autonomous Region	2017	36857	1421787	3232	10456	2249.22	15270	6617.64	10456
Hainan Province	2017	7715	231099	549	2080	130.652	2133	1099.34	2080
Inner Mongolia Autonomous Region	2017	33030	1323278	1606	19763	1124.47	6271	38372.2	19763
Shanxi Province	2017	47694	1482347	3119	19581	1543.48	11311	31640	19581
Jilin Province	2017	45530	1280073	2791	6881	2774.7	11090	8270.55	6881
Heilongjiang Province	2017	47406	1465898	3252	11258	682.481	18221	12891.1	11258
Anhui Province	2017	140452	5649198	22904	13019	8843.08	58213	16082.2	13019
Jiangxi Province	2017	61897	2558030	11689	8972	3857.17	33029	7671.45	8972
Henan Province	2017	162504	5820538	13058	22162	7095.89	55407	22976.1	22162
Hubei Province	2017	139990	7006253	12460	16180	7523.49	46369	10721.2	16180
Hunan Province	2017	130829	5685310	10204	15200	8585.72	37916	11018.5	15200
Sichuan Province	2017	144821	6378500	11583	19229	3683.06	64006	7815.38	19229
Guizhou Province	2017	28290	958815	2537	9846	605.557	12559	13634.1	9846
Shaanxi Province	2017	98188	4609363	5093	12548.5	1714.89	34554	20065.4	12548.5
Gansu Province	2017	23738	884070	1209	7504	346.105	9672	6336.36	7504
Qinghai Province	2017	5656	179109	369	4193.1	102.704	1580	1747.01	4193.1
Ningxia Hui Autonomous Region	2017	9859	389357	1194	6798.2	335.227	4244	11046.2	6798.2
Xinjiang Uygur Autonomous Region	2017	15212	569519	976	17386	393.887	8094	20437.2	17386
Yunnan Province	2017	46576	1577604	4208	11164	808.617	14230	7396.26	11164
Liaoning Province	2018	95317	4600800	9876	22321	4556.76	35149	17904.4	22321
Hebei Province	2018	103275	4997415	11449	32185	5228.87	51894	29593.8	32185
Shandong Province	2018	308339	16433300	40440	40581	15246.5	132382	42319.5	40581
Jiangsu Province	2018	560263	25044293	80921	31602.1	28425	306996	25407.3	31602.1
Fujian Province	2018	160922	6427935	18067	13131	5300.9	102622	8558.85	13131
Zhejiang Province	2018	458038	14456893	87445	21675	23308.2	284621	14180.1	21675
Guangdong Province	2018	762733	27046969	121523	33330	39376.1	478082	17067.5	33330
Guangxi Zhuang Autonomous Region	2018	39961	1448530	3444	10823	1833.59	20551	7339.78	10823
Hainan Province	2018	8160	268723	706	2170	105.31	3292	1162.67	2170
Inner Mongolia Autonomous Region	2018	24906	1292187	1686	23068	1028.26	9625	44138.5	23068
Shanxi Province	2018	44593	1757822	3913	20199	1941.3	15060	33480	20199
Jilin Province	2018	36376	1150255	2842	7000	1347.5	13885	8553.18	7000
Heilongjiang Province	2018	37155	1349873	3036	11436	561.376	19435	13370.8	11436
Anhui Province	2018	147149	6489541	25728	13295	9532.39	79747	16673.1	13295
Jiangxi Province	2018	85255	3106906	15614	9286	4511.78	52819	7877.77	9286
Henan Province	2018	166807	6715193	16230	22659	7688.2	82318	22332.8	22659
Hubei Province	2018	155547	8220501	15372	16682	8862.97	64106	11100.1	16682
Hunan Province	2018	146948	6582729	15020	15544	7616.24	48957	10922.3	15544
Sichuan Province	2018	158847	7370813	13962	19916	3576.34	87372	7495.78	19916
Guizhou Province	2018	33357	1216145	3102	10036	746.991	19456	12008	10036
Shaanxi Province	2018	96710	5324201	6103	12900.4	2033.36	41479	19395.9	12900.4
Gansu Province	2018	22214	970537	1279	7823	275.133	13958	6819.03	7823
Qinghai Province	2018	4301	172951	195	4364.22	123.266	2668	1639.64	4364.22
Ningxia Hui Autonomous Region	2018	11077	455793	1350	7530.2	482.647	5658	12711.2	7530.2
Xinjiang Uygur Autonomous Region	2018	15022	643135	936	17694	432.859	9658	21790	17694
Yunnan Province	2018	49667	1872976	4150	11590	928.83	20340	7402.33	11590
Liaoning Province	2019	99880	5084604	12212	23749	4283.6	40037	18709.9	23749
Hebei Province	2019	111799	5667279	14913	32545	6484.73	57809	28738.4	32545
Shandong Province	2019	278787	14947162	44196	41390	13480.1	146481	43133	41390
Jiangsu Province	2019	635279	27795165	95797	31635.2	30101.9	314395	24902	31635.2
Fujian Province	2019	171452	7537466	22275	13718	5789.31	98955	8718.32	13718
Zhejiang Province	2019	534724	16697956	110063	22393	26099.4	285342	13676.9	22393
Guangdong Province	2019	803208	30984890	146954	34142	42970.1	527390	16833.9	34142
Guangxi Zhuang Autonomous Region	2019	47420	1671326	4846	11270	1838.24	22687	8021.91	11270
Hainan Province	2019	8903	299096	835	2264	93.5498	4423	1130.39	2264
Inner Mongolia Autonomous Region	2019	24897	1478092	1996	25346	1127.44	11059	49035.9	25346
Shanxi Province	2019	46853	1912215	4778	20859	1989.26	16598	34907	20859
Jilin Province	2019	42323	1483828	3511	7132	2627.59	15579	8730.65	7132
Heilongjiang Province	2019	44394	1465528	3658	11614	733.624	19989	14142.6	11614
Anhui Province	2019	175318	7540286	27734	13870	9698.55	82524	16699.7	13870
Jiangxi Province	2019	105593	3843094	20589	9665	6328.15	59140	7995.94	9665
Henan Province	2019	191570	7930369	19035	22300	6788.35	86247	20045.5	22300
Hubei Province	2019	178330	9578823	17737	17316	9707.67	73940	11768.3	17316
Hunan Province	2019	157277	7871638	21343	16001	8105.36	54685	10664	16001
Sichuan Province	2019	170777	8709515	17648	20791	4211.83	82066	7713.47	20791
Guizhou Province	2019	37757	1446849	4235	10423	818.83	24729	12204.2	10423
Shaanxi Province	2019	115319	5845754	7595	13478.1	2566.04	44101	21548.8	13478.1
Gansu Province	2019	25956	1102446	1458	7818	552.714	14894	6810.16	7818
Qinghai Province	2019	5476	205680	259	4235.23	123.389	3046	1541.92	4235.23
Ningxia Hui Autonomous Region	2019	12016	545051	1448	8166.7	447.689	5555	13724	8166.7
Xinjiang Uygur Autonomous Region	2019	13820	641033	1018	18490	557.141	8652	23702.1	18490
Yunnan Province	2019	57157	2200452	5661	12158	939.545	22324	7532.73	12158
Liaoning Province	2020	111931	5490052	14329	24849.5	4440.94	60185	19068	24849.5
Hebei Province	2020	125058	6343724	20229	32782.8	7190.98	92196	28176.9	32782.8
Shandong Province	2020	341159	16818915	59946	42132.9	17081.1	238778	38790.3	42132.9
Jiangsu Province	2020	669084	30059283	102826	32526	39442.8	499167	24141.7	32526
Fujian Province	2020	185622	8424072	27029	13905.2	6097.55	145928	8960.56	13905.2
Zhejiang Province	2020	582981	18598951	133346	24660	28302.5	391700	13131.5	24660
Guangdong Province	2020	872238	34798833	166140	34502.9	44313.1	709725	16514.1	34502.9
Guangxi Zhuang Autonomous Region	2020	45821	1732304	6502	12081	2571.3	34470	8496.71	12081
Hainan Province	2020	8961	366252	1018	2270.64	134.731	8578	1023.84	2270.64
Inner Mongolia Autonomous Region	2020	27914	1610703	2527	27133.7	1242.46	17958	51818.9	27133.7
Shanxi Province	2020	52394	2110549	6539	20980.5	2311.12	27296	36186	20980.5
Jilin Province	2020	44472	1595099	3741	7185.7	2240.03	23951	8489.19	7185.7
Heilongjiang Province	2020	44205	1731605	4501	11525.1	820.746	28475	13964.3	11525.1
Anhui Province	2020	194688	8831833	32863	14674.3	12054.4	119696	16887	14674.3
Jiangxi Province	2020	124326	4307188	23138	9808.6	7221.34	80239	7976.57	9808.6
Henan Province	2020	203080	9012742	22244	22752	7907.5	122809	20004.9	22752
Hubei Province	2020	192168	10052800	20290	16251	9596.88	110102	10371.4	16251
Hunan Province	2020	177561	8987001	26253	16458	8387.9	78723	10199.6	16458
Sichuan Province	2020	189829	10552846	22133	21185.9	4969.91	108386	7501.62	21185.9
Guizhou Province	2020	41496	1617090	4993	10621.4	876.093	34971	11658.9	10621.4
Shaanxi Province	2020	118807	6323310	9810	13512.3	2494.19	60524	22594.6	13512.3
Gansu Province	2020	26814	1096444	1565	8104.71	578.031	20991	7245.45	8104.71
Qinghai Province	2020	4423	213155	308	4150.36	209.46	4693	1396.38	4150.36
Ningxia Hui Autonomous Region	2020	12169	596400	1777	8581.8	459.201	7710	14628.9	8581.8
Xinjiang Uygur Autonomous Region	2020	14109	615662	1195	18981.8	633.087	12763	25986.7	18981.8
Yunnan Province	2020	60369	2459862	5532	12981.9	1216.1	28943	8201.22	12981.9
Liaoning Province	2021	116505	6004236	16131	24930.8	5010.87	80191	19183.6	24930.8
Hebei Province	2021	125609	7454936	26766	32590.1	9668.26	120034	27043	32590.1
Shandong Province	2021	447642	19446588	83641	44611.1	27540.3	329838	39429.7	44611.1
Jiangsu Province	2021	755899	34385572	116152	32672.5	42622.4	640917	26418.3	32672.5
Fujian Province	2021	235412	9687292	31534	15157.5	7822.14	153814	10104.9	15157.5
Zhejiang Province	2021	575284	21576904	164007	26623.7	36890.1	465468	15819.9	26623.7
Guangdong Province	2021	885248	40021795	201009	36821.4	49684.9	872209	20035.3	36821.4
Guangxi Zhuang Autonomous Region	2021	55821	1994572	10139	13189	3033.5	46804	8969.9	13189
Hainan Province	2021	13457	469840	1733	2446.19	244.504	13632	1133.02	2446.19
Inner Mongolia Autonomous Region	2021	26427	1900595	3645	28921.3	1655.49	24362	52627.5	28921.3
Shanxi Province	2021	57228	2518889	7501	21643.9	2940.6	37379	37099	21643.9
Jilin Province	2021	50818	1836516	4369	7187.6	2955.14	29879	8616.15	7187.6
Heilongjiang Province	2021	48639	1945827	6007	12191.6	1252.24	38884	14790.4	12191.6
Anhui Province	2021	235292	10061245	36917	15346.5	15101.7	153475	17748.4	15346.5
Jiangxi Province	2021	124785	5021718	29613	10345.5	9575.04	97372	8057.1	10345.5
Henan Province	2021	222433	10188408	26256	23501	8825.81	158038	19405	23501
Hubei Province	2021	230668	11602178	24783	18192	13695.6	155169	12011.8	18192
Hunan Province	2021	209329	10289088	36852	17915	12169.2	98936	9405.13	17915
Sichuan Province	2021	197143	12145209	26218	22569.4	6138.75	146936	7796.09	22569.4
Guizhou Province	2021	43084	1803506	5381	11263.8	1020.77	39267	12480.2	11263.8
Shaanxi Province	2021	125281	7006207	11553	14515.2	3811.37	86272	22534.6	14515.2
Gansu Province	2021	33255	1294694	2039	8434.23	766.267	26056	8075.97	8434.23
Qinghai Province	2021	5204	267745	387	4694.47	171.462	6591	1791.17	4694.47
Ningxia Hui Autonomous Region	2021	15930	704410	2076	8636.8	540.047	12885	15497.1	8636.8
Xinjiang Uygur Autonomous Region	2021	19244	783118	1810	19473.6	582.092	21178	29342	19473.6
Yunnan Province	2021	58880	2819392	5801	13426.4	1205.58	41167	8618.99	13426.4

## Sheet: Urban Environmental Pollution
city	year	Sulfur dioxide (μg/m3)	Nitrogen dioxide (μg/m3)	Carbon Monoxide(μg/m3)	Ozone(μg/m3)	Fine particulate matter (PM2.5)(μg/m3)	Respirable particles (PM10)(μg/m3)		Ambient Air Pollutant Concentration Standards for Basic Items
Shijiazhuang	2016	41	58	3.9	164	99	164		Pollutant Item	Averaging time	Concentration Limit		Unit
Taiyuan	2016	68	46	3.3	140	66	125				Class I	Secondary
Hohhot	2016	28	42	2.8	148	41	95		sulfur dioxide SO2	Annual average	20	60	μg/m3
Shenyang	2016	47	40	1.7	162	54	94			24-hour average	50	150
Changchun	2016	28	40	1.6	141	46	78			1 hour average	150	500
Harbin	2016	29	44	1.8	103	52	74		Nitrogen Dioxide	Annual average	40	40
Nanjing	2016	18	44	1.8	184	48	85			24-hour average	80	80
Hangzhou	2016	12	45	1.3	171	49	79			1 hour average	200	200
Hefei	2016	15	46	1.6	150	57	83		Carbon Monoxide	24-hour average	4	4	mg/m3
Fuzhou	2016	6	30	1.1	116	27	51			1 hour average	10	10
Nanchang	2016	17	33	1.6	138	43	78		Ozone	Daily maximum 8-hour average	100	160	μg/m3
Jinan	2016	37	48	2.3	178	76	146			1-hour average	160	200
Zhengzhou	2016	29	56	2.8	177	78	143		Particulate matter (particle size less than or equal to 10μm)	Annual average	40	70
Wuhan	2016	11	46	1.7	160	57	92			24-hour average	50	150
Changsha	2016	16	38	1.4	150	53	73		Particulate matter (particle size less than or equal to 2.5μm)	Annual average	15	35
Guangzhou	2016	12	46	1.3	155	36	56			24-hour average	35	75
Nanning	2016	12	32	1.3	114	36	62
Haikou	2016	6	16	0.9	107	21	39
Chengdu	2016	14	54	1.8	168	63	105
Guiyang	2016	13	29	1.1	130	37	64
Kunming	2016	17	28	1.5	122	28	55
Xi'an	2016	20	53	3.1	162	71	137
Lanzhou	2016	19	57	2.9	144	54	132
Xining	2016	31	42	3.2	128	49	113
Yinchuan	2016	57	37	2.6	147	56	111
Urumqi	2016	14	53	3.8	112	74	115
Shijiazhuang	2017	33	54	3.6	201	86	154
Taiyuan	2017	54	54	2.5	185	65	131
Hohhot	2017	29	45	2.8	167	43	95
Shenyang	2017	37	40	1.9	166	50	85
Changchun	2017	26	40	1.9	142	46	78
Harbin	2017	25	44	2	133	58	84
Nanjing	2017	16	47	1.5	179	40	76
Hangzhou	2017	11	45	1.3	173	45	72
Hefei	2017	12	52	1.4	170	56	80
Fuzhou	2017	6	29	0.9	141	27	51
Nanchang	2017	15	37	1.6	148	41	76
Jinan	2017	25	48	2.1	193	65	128
Zhengzhou	2017	21	54	2.2	199	66	118
Wuhan	2017	10	50	1.6	151	52	85
Changsha	2017	13	40	1.3	153	52	69
Guangzhou	2017	12	52	1.2	162	35	56
Nanning	2017	11	35	1.4	119	35	56
Haikou	2017	6	12	0.8	127	20	37
Chengdu	2017	11	53	1.7	171	56	88
Guiyang	2017	13	27	1.1	121	32	53
Kunming	2017	15	32	1.2	124	28	58
Xi'an	2017	19	59	2.8	185	73	126
Lanzhou	2017	20	57	2.8	161	49	111
Xining	2017	24	40	2.8	136	34	83
Yinchuan	2017	48	42	2.5	169	48	106
Urumqi	2017	13	49	3.4	122	70	105
Shijiazhuang	2018	23	50	2.6	211	72	131
Taiyuan	2018	29	52	1.9	191	59	135
Hohhot	2018	20	41	2.2	150	36	86
Shenyang	2018	26	39	1.8	163	41	72
Changchun	2018	16	35	1.3	133	33	61
Harbin	2018	20	37	1.3	136	39	65
Nanjing	2018	10	44	1.3	181	43	75
Hangzhou	2018	10	43	1.3	181	40	68
Hefei	2018	7	43	1.4	169	48	72
Fuzhou	2018	7	26	0.9	151	25	48
Nanchang	2018	11	36	1.5	144	30	64
Jinan	2018	18	46	1.8	201	55	111
Zhengzhou	2018	15	50	1.8	194	63	106
Wuhan	2018	9	47	1.6	164	49	73
Changsha	2018	10	34	1.3	161	48	61
Guangzhou	2018	10	50	1.2	174	35	54
Nanning	2018	11	35	1.3	128	34	57
Haikou	2018	5	14	0.8	116	18	35
Chengdu	2018	9	48	1.4	167	51	81
Guiyang	2018	11	25	1	118	32	57
Kunming	2018	13	34	1.2	130	30	55
Xi'an	2018	15	55	2.2	180	61	111
Lanzhou	2018	21	55	2.7	168	47	103
Xining	2018	20	39	2.8	138	46	91
Yinchuan	2018	27	37	2.1	166	38	87
Urumqi	2018	11	45	3	134	54	98
Shijiazhuang	2019	16	46	2.4	206	63	118
Taiyuan	2019	22	50	1.9	186	56	107
Hohhot	2019	15	39	2.2	146	37	71
Shenyang	2019	21	36	1.9	155	43	77
Changchun	2019	11	34	1.3	134	38	64
Harbin	2019	17	32	1.4	116	42	67
Nanjing	2019	10	42	1.3	181	40	69
Hangzhou	2019	7	41	1.1	181	38	66
Hefei	2019	6	42	1.2	168	44	68
Fuzhou	2019	5	22	0.9	138	24	42
Nanchang	2019	9	34	1.4	151	35	68
Jinan	2019	15	45	1.6	201	55	106
Zhengzhou	2019	9	45	1.6	194	58	99
Wuhan	2019	9	44	1.5	183	45	71
Changsha	2019	7	33	1.3	171	47	57
Guangzhou	2019	7	45	1.2	178	30	53
Nanning	2019	9	29	1.3	126	30	53
Haikou	2019	5	13	0.9	144	17	32
Chengdu	2019	6	42	1.1	160	43	68
Guiyang	2019	10	21	0.9	125	27	47
Kunming	2019	11	31	1	134	26	45
Xi'an	2019	9	48	1.7	166	57	96
Lanzhou	2019	18	50	2.5	151	36	79
Xining	2019	17	37	2.3	129	34	59
Yinchuan	2019	15	37	2	147	31	68
Urumqi	2019	8	42	2.5	127	50	84
Shijiazhuang	2020	12	41	2.1	180	58	101
Taiyuan	2020	17	45	1.8	186	54	95
Hohhot	2020	13	33	2.4	141	40	71
Shenyang	2020	18	35	1.7	154	42	74
Changchun	2020	10	32	1.3	126	42	59
Harbin	2020	17	32	1.4	121	47	64
Nanjing	2020	7	36	1.1	167	31	56
Hangzhou	2020	6	38	1.1	151	30	55
Hefei	2020	7	39	1.1	144	36	56
Fuzhou	2020	5	21	0.9	128	21	38
Nanchang	2020	9	29	1	147	33	58
Jinan	2020	13	36	1.6	188	50	88
Zhengzhou	2020	9	39	1.4	182	51	84
Wuhan	2020	8	36	1.2	150	37	58
Changsha	2020	7	27	1.2	146	41	48
Guangzhou	2020	7	36	1	160	23	43
Nanning	2020	8	24	1	118	26	46
Haikou	2020	4	11	0.8	120	14	29
Chengdu	2020	6	37	1	169	41	64
Guiyang	2020	10	18	0.9	113	23	41
Kunming	2020	9	26	0.9	126	24	42
Xi'an	2020	8	41	1.5	159	51	88
Lanzhou	2020	15	47	2	150	34	76
Xining	2020	15	36	2.3	130	35	61
Yinchuan	2020	14	35	1.8	148	36	72
Urumqi	2020	9	36	2.2	123	47	75
Shijiazhuang	2021	9	32	1.4	173	46	84
Taiyuan	2021	14	39	1.5	192	44	83
Hohhot	2021	11	28	1.4	144	28	60
Shenyang	2021	15	33	1.5	135	38	65
Changchun	2021	9	31	1	116	31	54
Harbin	2021	16	31	1.2	128	37	57
Nanjing	2021	6	33	1	168	29	56
Hangzhou	2021	6	34	0.9	162	28	55
Hefei	2021	7	36	1	143	32	63
Fuzhou	2021	4	18	0.8	113	21	39
Nanchang	2021	8	27	1.1	134	31	61
Jinan	2021	11	33	1.3	181	40	78
Zhengzhou	2021	8	32	1.2	177	42	76
Wuhan	2021	8	40	1.3	155	37	59
Changsha	2021	7	29	1.1	144	43	52
Guangzhou	2021	8	34	1	160	24	46
Nanning	2021	8	25	1	129	28	47
Haikou	2021	4	10	0.7	124	14	28
Chengdu	2021	6	35	1	151	40	61
Guiyang	2021	10	20	0.9	114	23	42
Kunming	2021	9	23	0.9	134	24	41
Xi'an	2021	8	40	1.3	154	41	82
Lanzhou	2021	15	46	2	145	32	72
Xining	2021	18	36	2	142	32	58
Yinchuan	2021	14	30	1.5	152	27	63
Urumqi	2021	7	38	1.8	134	39	65
